# Supplementary material for: Prevalence of locoregional and distant lymph node metastases in children and adolescents/young adults with soft tissue sarcomas: a Bayesian meta-analysis of proportions
Source: eClinicalMedicine. 2025 Aug 7;87:103390. doi: 10.1016/j.eclinm.2025.103390 (PMC12355419; doi:10.1016/j.eclinm.2025.103390)
Supplement: LN Final Table [file mmc2.xlsx]

## Sheet: Lymph node
No.	First Author (year of publication)	PMID	Year of publication	Data	Region of research Institution	Data source	Study period		Patient data					Tumor characteristics																				Lymph node data						Sarcoma data
									All patients	All patients with LN data	%	Age at time of diagnosis (year)		IRS-Group					TNM									Tumor size			Fusion status			LN positivity detection			LN sampling			RMS / NRSTS					Localization
																			Tumor Invasiveness			LN			Metastasis															All patients			LN positivity					LN positivity
												Median	Range	I	II	III	IV	NS	T1	T2	NS	N0	N1	NS	M0	M1	NS	‹ 5 cm	› 5 cm	NS	Negative	Positive	NS	Clinical	Surgical	Radiological	Sentinel	Local	Distant	Sarcoma subtype	N	%	N	%		N	%	N	%
1	Affinita et al. (2018)	29115716	2018	National data bases	Europa	IRG RMS-79	1979	1986	66	66	100	3.8	0 - 16.6	5	19	42	0	0	48	18	0	53	13	0	66	0	0	48	17	1	0	0	66	NS	NS	NS	NS	NS	NS	RMS	66	100	13	19.697	Head and neck, non-parameningeal	66	100	13	19.697
						IRG RMS-88	1988	1995
						IRG RMS-96	1996	2005
2	Alcorn et al. (2013)	24074665	2013	Hospital electromedical records	America	Children’s Hospital of Philadelphia	2000	2011	8	8	100	11.5	1.3 - 17.5	0	0	0	0	5	0	0	5	3	2	0	5	0	0	0	0	5	0	0	5	no	yes	no	yes	yes	no	RMS	5	62.5	2	25	Extremity	5	100	2	40
														0	0	0	0	3	0	0	3	3	0		3	0	0	0	0	3	0	0	3	no	yes	no	yes	yes	no	NRSTS	3	37.5	0	0	Extremity	3	100	0	0

3	Alvarez et al. (2024)	36566574	2024	National data bases	America	COG - ARST0332	2007	2012	529	529	100	13.1 (LN+) 13.0 (LN-)	-	0	0	0	0	529	229	300	0	509	20	0	456	73	0	195	334	0	0	0	529	no	yes	yes	yes	yes	yes	NRSTS	529	100	20	3.78072	Extremity	289	54.6314	9	3.11419
																																													Body wall, Trunk	75	14.1777	2	2.66667
																																													Visceral	111	20.983	8	7.20721
																																													Head and neck, NS	54	10.2079	1	1.85185





4	Andreou et al. (2013)	23372051	2013	Hospital electromedical records	Europa	Sarcoma Center Berlin-Brandenburg	2002	2012	62	62	100	43	6 - 73	0	0	0	0	62	0	0	62	4	0	0	0	0	62	31	27	4	0	0	62	yes	yes	yes	yes	yes	yes	RMS	4	6.45161	0	0	Extremity	4	100	0	0
																						50	8	0										yes	yes	yes	yes	yes	yes	NRSTS	58	93.5484	8	13.7931	Extremity	57	98.2759	-	-
																																													Body wall, Trunk	1	1.72414	-	-

5	Angelini et al. (2016)	27255731	2016	National data bases	Europa	IRG RMS-88	1986	2014	26	26	100	25.3	0.31 - 11.54	0	0	0	0	26	10	16	0	24	2	0	0	0	26	7	19	0	0	0	26	no	yes	no	no	yes	yes	RMS	26	100	2	7.69231	GU - Bladder-Prostate	26	100	2	7.69231
						IRG RMS-96
						EpSSG RMS-2005
6	Arndt et al. (2004)	15126860	2004	National data bases	America	IRS IV	1991	1997	88	79	89.7727	-	-	5	9	73	1	0	38	48	2	71	8	9	87	1	0	26	60	2	0	0	88	NS	NS	NS	NS	NS	NS	RMS	88	100	7	8.86076	GU - Bladder-Prostate	88	100	7	7.95455





7	Aya et al. (2021)	33501771	2021	National data bases	America	COG - ARST0331	1997	2004	17	16	94.1176	3.5	1.7 - 10.3	1	2	14	0	0	0	0	17	10	6	1	17	0	0	6	10	1	0	0	17	yes	yes	yes	no	yes	yes	RMS	17	100	6	37.5	Biliary tract / Liver	17	100	6	37.5
						COG - D9602
8	Baday at el. (2021)	34520106	2021	Hospital electromedical records	America	Texas Children’s Hospital	1995	2020	14	14	100	15	4 - 19	0	0	0	0	14	0	0	14	13	1	0	11	3	0	2	11	1	0	0	14	NS	NS	NS	NS	NS	NS	NRSTS	14	100	1	7.14286	Abdomen, Pelvis	2	14.2857	0	0
																																													Extremity	11	78.5714	1	9.09091
																																													Body wall, Trunk	1	7.14286	0	0
9	Banerjee et al. (1997)	9363452	1997	Hospital electromedical records	Europa	Christine Hospital, Manchester, UK	-	-	8	8	100	-	8 - 36	0	0	0	0	8	0	0	8	7	1	0	0	0	8	0	0	8	0	0	8	NS	NS	NS	NS	NS	NS	NRSTS	8	100	1	12.5	Body wall, Trunk	8	100	1	12.5
10	Ben-Arush et al. (2022)	35763871	2022	National data bases	Europa	EpSSG RMS-2005	2005	2016	1294	1294	100	4.9	0 - 24.5	180	164	950	0	0	730	550	14	1151	143	0	1294	0	0	637	646	11	0	0	1294	no	yes	yes	no	yes	yes	RMS	1294	100	143	11.051	Orbit	166	12.8284	1	0.60241
																																													Head and neck, non-parameningeal	96	7.41886	17	17.7083
																																													Head and neck, parameningeal	302	23.3385	59	19.5364
																																													GU - Bladder-Prostate	190	14.6832	14	7.36842
																																													GU - Non-BP	306	23.6476	26	8.49673
																																													Extremity	62	4.79134	2	3.22581
																																													Other	172	13.2921	24	13.9535
11	Benedetti et al. (2023)	38396300	2023	National data bases	America	AREN03B2	2006	2019	132	117	88.6364	1.92	0.33 - 16.5	10	47	65	10	0	0	0	132	84	33	15	122	10	0	0	0	132	0	0	132	no	yes	no	NS	NS	NS	NRSTS	132	100	33	28.2051	Visceral	132	100	33	28.2051
						AREN0321	2006	2012
12	Berlanga et al. (2023)	37243410	2023	National data bases	Europa	BERNIE	2008	2013	32	29	90.625	13.7	0.5 -18	0	0	0	0	32	0	0	32	20	12	3	3	29	0	0	21	11	0	0	32	NS	NS	NS	NS	NS	NS	NRSTS	32	100	12	41.3793	Abdomen, Pelvis	29	90.625	12	41.3793
						EpSSG MTS 2008
						EpSSG NRSTS 2005
13	Bisogno et al. (2000)	10797355	2000	National data bases	Europa	ICG	1989	1997	6	6	100	14	6.9 - 17.5	0	0	0	0	6	0	0	6	2	4	0	2	4	0	0	0	6	0	0	6	NS	NS	NS	NS	NS	NS	NRSTS	6	100	4	66.6667	Paratesticular	1	16.6667	0	0
																																													Abdomen, Pelvis	5	83.3333	4	80
14	Bisogno et al. (2008)	18300319	2008	National data bases	Europa	IRG RMS-79	1979	1986	109	106	97.2477	6	0.67 - 16	0	2	107	0	0	9	98	2	87	19	3	0	0	109	34	71	4	0	0	109	NS	NS	NS	NS	NS	NS	RMS	109	100	19	17.9245	Head and neck, parameningeal	109	100	19	17.4312
						IRG RMS-88	1988	1995
						IRG RMS-96	1996	2005
15	Bisogno et al. (2011)	21751206	2011	National data bases	Europa	IRG RMS-88	1988	2005	643	597	92.846	4.8 (children) 16.5 (adolescents)	-	85	79	354	124	1	298	332	13	447	150	46	518	124	1	275	344	24	0	0	643	NS	NS	NS	NS	NS	NS	RMS	643	100	150	25.1256	Orbit	58	9.02022	-	-
						IRG RMS-96																																							Head and neck, non-parameningeal	66	10.2644	-	-
						SIOP MMT-4																																							Head and neck, parameningeal	116	18.0404	-	-
						IRG RMS-4.99																																							GU - Bladder-Prostate	62	9.6423	-	-
																																													GU - Non-BP	101	15.7076	-	-
																																													Extremity	93	14.4635	-	-
																																													Other	147	22.8616	-	-
16	Bisogno et al. (2012)	22028198	2012	National data bases	Europa	IRG RMS-79	1979	1987	163	161	98.773	4.6	0 - 15	32	20	91	20	0	80	83	0	134	27	2	0	0	163	77	86	0	0	0	163	NS	NS	NS	NS	NS	NS	RMS	163	100	27	16.7702	Orbit	24	14.7239	-	-
																																													Head and neck, non-parameningeal	14	8.58896	-	-
																																													Head and neck, parameningeal	30	18.4049	-	-
																																													GU - Bladder-Prostate	14	8.58896	-	-
																																													GU - Non-BP	22	13.4969	-	-
																																													Extremity	20	12.2699	-	-
																																													Other	39	23.9264	-	-
17	Bisogno et al. (2018)	29941280	2018	Hospital electromedical records	Europa	Multicenter	2005	2013	484	466	96.281	-	0.5 - 21	11	46	427	0	0	179	292	0	385	81	18	0	484	0	120	357	7	0	0	484	NS	NS	NS	no	yes	yes	RMS	484	100	81	17.382	Orbit	16	3.30579	-	-
																																													Head and neck, non-parameningeal	34	7.02479	-	-
																																													Head and neck, parameningeal	161	33.2645	-	-
																																													GU - Bladder-Prostate	86	17.7686	-	-
																																													GU - Non-BP	19	3.92562	-	-
																																													Extremity	71	14.6694	-	-
																																													Other	97	20.0413	-	-
18	Bisogno et al. (2021)	34260145	2021	National data bases	Europa	EpSSG RMS-2005	2005	2016	342	340	99.4152	5.6	0 - 23.9	0	0	0	0	342	164	176	2	282	60	1	0	0	342	145	193	4	165	44	133	NS	NS	NS	NS	NS	NS	RMS	342	100	60	17.6471	-	-	-	-	-
19	Bisogno et al. (2021)	34582098	2021	National data bases	Europa	EpSSG RMS-2005	2005	2016	24	24	100	22 days	1 - 51 days	2	4	17	1	0	16	7	1	23	1	0	0	0	24	12	12	0	18	1	5	NS	NS	NS	NS	NS	NS	RMS	24	100	1	4.16667	-	-	-	-	-



20	Bisogno et al. (2023)	36848614	2023	National data bases	Europa	EpSSG RMS-2005	2005	2016	1733	1724	99.4807	-	0.5 - 21	211	215	1307	0	0	958	763	12	1430	294	9	1733	0	0	833	883	17	1042	273	418	NS	NS	NS	NS	NS	NS	RMS	1733	100	294	17.0534	Orbit	186	10.7328	-	-
																																													Head and neck, non-parameningeal	164	9.46336	-	-
																																													Head and neck, parameningeal	410	23.6584	-	-
																																													GU - Bladder-Prostate	202	11.6561	-	-
																																													GU - Non-BP	334	19.2729	-	-
																																													Extremity	198	11.4253	-	-
																																													Other	239	13.7911	-	-
21	Blakely et al. (1999)	10359174	1999	National data bases	America	IRS III	1984	1991	94	70	74.4681	-	-	0	0	53	41	0	3	71	20	36	30	28	53	41	0	0	0	94	0	0	94	NS	NS	NS	NS	NS	NS	RMS	94	100	30	42.8571	Retroperitoneal	40	42.5532	-	.
						IRS IV - pilot	1987	1991																																					Abdomen, Pelvis	54	57.4468	-	.


22	Blakely et al. (2003)	12632347	2003	National data bases	America	IRS I	1972	1978	71	66	92.9577	6	0 - 19	8		18	29	16	9	21	41	33	33	5	42	29	0	25	45	1	0	0	71	NS	NS	NS	NS	NS	NS	RMS	71	100	33	50	Perineal / Perianal	71	100	33	50
						IRS II	1978	1984
						IRS III	1984	1991
						IRS IV - pilot	1987	1991
						IRS IV	1991	1997
23	Boué et al. (2000)	10742419	2000	National data bases	America	IRS III	1985	1996	15	15	100	-	0.5 - 15	0	0	0	0	15	0	0	15	11	4	0	13	2	0	0	0	15	0	0	15	NS	NS	NS	NS	NS	NS	RMS	15	100	4	26.6667	GU - Non-BP	1	6.66667	-	-
						IRS IV																																							Abdomen, Pelvis	6	40	-	-
																																													Head and neck, NS	3	20	-	-
																																													Extremity	1	6.66667	-	-
																																													Paratesticular	4	26.6667	-	-
24	Brady et al. (2020)	31706606	2020	National data bases	America	SEER	1998	2013	188	188	100	8.8	2.5 - 15	0	0	0	0	188	0	0	188	130	58	0	0	0	188	0	0	188	0	0	188	no	yes	no	no	yes	yes	RMS	188	100	58	30.8511	Orbit	1	0.531915	0	0
																																													Head and neck, non-parameningeal	22	11.7021	6	27.2727
																																													GU - Non-BP	62	32.9787	25	40.3226
																																													Biliary tract / Liver	4	2.12766	0	0
																																													GU - Bladder-Prostate	11	5.85106	2	18.1818
																																													Extremity	49	26.0638	16	32.6531
																																													Body wall, Trunk, Retroperitoneal	37	19.6809	9	24.3243
25	Breneman et al. (2013)	22104356	2013	National data bases	America	COG - D9602	1997	2004	342	340	99.4152	6.0	0 - 27	127	95	116	0	4	0	0	342	317	17	2	0	0	342	0	0	342	0	0	342	NS	NS	NS	no	yes	no	RMS	342	100	17	5	Paratesticular	125	36.5497	-	-
																																													GU - Non-BP	37	10.8187	-	-
																																													Orbit	98	28.655	-	-
																																													Head and neck, non-parameningeal	42	12.2807	-	-
																																													Head and neck, parameningeal	3	0.877193	-	-
																																													Extremity	6	1.75439	-	-
																																													Other	26	7.60234	-	-
26	Brennan et al. (2016)	27082136	2016	National data bases	Europa	EpSSG NRSTS 2005	2005	2014	100	97	97	1.38	0.01 - 10.93	7	12	58	23	0	40	56	4	77	20	3	77	23	0	22	75	3	0	0	100	NS	NS	NS	NS	NS	NS	NRSTS	100	100	20	20.6186	Orbit	1	1	-	-
																																													Head and neck, non-parameningeal	12	12	-	-
																																													Head and neck, parameningeal	7	7	-	-
																																													GU - Bladder-Prostate	4	4	-	-
																																													GU - Non-BP	18	18	-	-
																																													Abdomen, Pelvis	36	36	-	-
																																													Extremity	14	14	-	-
																																													Other	58	58	-	-
																																													Perineal / Perianal	1	1	-	-
																																													Body wall, Trunk	9	9	-	-
																																													Retroperitoneal	2	2	-	-
27	Brennan et al. (2018)	29286582	2018	National data bases	Europa	EpSSG NRSTS 2005	2005	2015	22	22	100	11.85	2.7 - 17.5	15	4	1	2	0	0	0	22	22	0	0	20	2	0	17	5	0	0	0	22	NS	NS	NS	NS	NS	NS	NRSTS	22	100	0	0	Head and neck, NS	6	27.2727	0	0
																																													Extremity	15	68.1818	0	0
																																													Body wall, Trunk	1	4.54545	0	0
28	Brennan et al. (2020)	32558231	2020	National data bases	Europa	EpSSG NRSTS 2005	2005	2015	46	46	100	6.9	0.4 - 17.5	35	11	0	0	0	45	1	0	46	0	0	0	0	46	43	2	1	0	0	46	NS	NS	NS	NS	NS	NS	NRSTS	46	100	0	0	Head and neck, non-parameningeal	3	6.52174	-	-
																																													Extremity	22	47.8261	-	-
																																													Other	21	45.6522	-	-
29	Buszek et al. (2019)	31397065	2019	Hospital electromedical records	America	University of Texas MD Anderson Cancer Center	2008	2017	19	19	100	1.8	0.5 - 5.0	1	4	13	1	0	0	0	19	18	1	0	0	0	19	12	7	0	0	0	19	NS	NS	NS	NS	NS	NS	RMS	19	100	1	5.26316	GU - Bladder-Prostate	19	100	1	5.26316

30	Byers et al. (2021)	33500467	2021	Hospital electromedical records	America	Children’s Hospital Los Angeles	-	-	36	36	100	8	2 - 15.5	0	0	0	0	36	0	0	36	34	2	0	0	0	36	31	5	0	0	0	36	NS	NS	NS	NS	NS	NS	NRSTS	36	100	2	5.55556	Extremity	18	50	-	-
																																													Head and neck, NS	9	25	-	-
																																													Body wall, Trunk	8	22.2222	-	-
																																													Abdomen, Pelvis	1	2.77778	-	-
31	Carli et al. (2005)	16293873	2005	National data bases	Europa	CWS-81	1975	1998	167	153	91.6168	-	0 - 20	48	30	74	15	0	77	90	0	142	11	14	152	15	0	51	108	8	0	0	167	NS	NS	NS	no	yes	yes	NRSTS	167	100	11	7.18954	Head and neck, NS	35	20.9581	-	-
						CWS-86																																							GU - Non-BP	1	0.598802	-	-
						CWS-91																																							Extremity	67	40.1198	-	-
						CWS-96																																							Body wall, Trunk	38	22.7545	-	-
						IRG RMS-79																																							Retroperitoneal	26	15.5689	-	-
						IRG RMS-88
						IRG RMS-96
						INT protocols
32	Casanova et al. (2000)	11142485	2000	National data bases	Europa	AIEOP Centers	1979	1999	19	19	100	12	4 - 18	9	3	3	4	0	13	6	0	17	2	0	15	4	0	0	0	19	0	0	19	NS	NS	NS	NS	NS	NS	NRSTS	19	100	2	10.5263	Thorax	1	5.26316	0	0
																																													Head and neck, non-parameningeal	2	10.5263	0	0
																																													Extremity	10	52.6316	1	10
																																													Body wall, Trunk	2	10.5263	0	0
																																													Head and neck, NS	2	10.5263	0	0
																																													Abdomen, Pelvis	1	5.26316	1	100
																																													Retroperitoneal	1	5.26316	0	0
33	Casanova et al. (2005)	16353216	2005	National data bases	Europa	AIEOP Centers	1978	2004	30	30	100	12	4 - 18	18	4	6	2	0	23	7	0	27	3	0	28	2	0	22	8	0	0	0	30	no	yes	no	no	yes	yes	NRSTS	30	100	3	10	Extremity	23	76.6667	-	-
																																													Head and neck, NS	3	10	-	-
																																													Body wall, Trunk	3	10	-	-
																																													Abdomen, Pelvis	1	3.33333	-	-
34	Casanova et al. (2007)	19308495	2007	Hospital electromedical records	Europa	Istituto Nazionale Tumori of Milan	1977	2006	204	204	100	11	1 - 21	7	8	22	15	0	14	38	0	37	15	0	37	15	0	13	39	0	0	0	52	NS	NS	NS	NS	NS	NS	RMS	52	25.4902	15	7.35294	Extremity	52	100	15	28.8462


											100	12 (Ewing), 13 (NRSTS)	1 - 18 (Ewing), 0 - 19 (NRSTS)	100	23	23	6	0	88	64	0	149	3	0	146	6	0	81	71	0	0	0	152	NS	NS	NS	NS	NS	NS	NRSTS	152	74.5098	3	1.47059	Extremity	152	100	3	1.97368
















35	Casanova et al. (2020)	32007712	2020	National data bases	Europa	EpSSG NRSTS 2005	2005	2016	60	57	95	9.5	0 - 24	31	9	19	1	0	41	17	2	55	2	3	59	1	0	0	0	60	0	0	60	no	yes	no	no	yes	yes	NRSTS	60	100	2	3.50877	Abdomen, Pelvis	33	55	-	-
																																													Thorax	18	30	-	-
																																													Head and neck, NS	9	15	-	-
36	Casey et al. (2014)	24725692	2014	Hospital electromedical records	America	Memorial Sloan-Kettering Cancer Center, New York	1998	2012	14	13	92.8571	15.8	1.1 - 31.9	0	1	10	3	0	0	0	14	4	9	1	0	0	14	2	12	0	0	0	14	yes	yes	yes	no	yes	yes	RMS	14	100	9	69.2308	Perineal / Perianal	14	100	9	69.2308

37	Cecchetto et al. (2001)	11745814	2001	National data bases	Europa	IRG RMS-79	1979	1995	25	25	100	2	0 - 15.58	12	5	8	0	0	15	10	0	24	1	0	25	0	0	0	0	25	0	0	25	NS	NS	NS	NS	NS	NS	NRSTS	25	100	1	4	Extremity	14	56	-	-
						IRG RMS-88																																							Body wall, Trunk	11	44	-	-
38	Cecchetto et al. (2003)	12673726	2003	Hospital electromedical records	Europa	German and Italian Studies	1975	1995	161	148	91.9255	4	0 - 18	9	19	133	0	0	34	125	2	121	27	13	161	0	0	17	140	4	0	0	161	NS	NS	NS	NS	NS	NS	RMS	161	100	27	18.2432	Intraperitoneal	32	19.8758	-	-
																																													Retroperitoneal	42	26.087	-	-
																																													Abdomen, Pelvis	75	46.5839	-	-
																																													NOS	12	7.45342	-	-

39	Cecchetto et al. (2005)	16161038	2005	National data bases	Europa	IRG RMS-79	1979	2002	52	46	88.4615	8	8 - 18	0	0	52	0	0	23	28	1	49	3	0	0	0	52	12	39	1	0	0	52	NS	NS	NS	NS	NS	NS	NRSTS	52	100	3	6.52174	Extremity	52	100	3	6.52174
						IRG RMS-88
						IRG RMS-96
						Istituto Nazionale Tumori of Milan	1975	1996








40	Cecchetto et al. (2008)	18668515	2008	National data bases	Europa	IRG RMS-88	1988	2005	39	39	100	4.3	0 - 16.2	0	0	0	0	39	21	18	0	33	6	0	0	0	39	14	25	0	0	0	39	no	yes	no	no	yes	no	RMS	39	100	6	15.3846	Abdomen, Pelvis	13	33.3333	-	-
						IRG RMS-96																																							Body wall, Trunk	2	5.12821	-	-
																																													Head and neck, non-parameningeal	6	15.3846	-	-
																																													Head and neck, parameningeal	1	2.5641	-	-
																																													Extremity	7	17.9487	-	-
																																													Orbit	2	5.12821	-	-
																																													GU - Bladder-Prostate	6	15.3846	-	-
																																													GU - Non-BP	2	5.12821	-	-
41	Chaix et al. (2023)	-	2023	National data bases	Europa	SFCE Centers	1995	2017	66	66	100	13	0.1 - 18	16	13	31	4	2	0	0	66	63	3	0	60	4	2	10	51	5	0	0	66	NS	NS	NS	NS	NS	NS	NRSTS	66	100	3	4.54545	Extremity	24	36.3636	-	-
																																													Body wall, Trunk	18	27.2727	-	-
																																													Head and neck, NS	14	21.2121	-	-
																																													Other	10	15.1515	-	-
42	Chrisholm et al. (2011)	21357778	2011	National data bases	Europa	SIOP MMT-84	1984	2003	474	437	92.1941	-	-	39	65	370	0	0	0	0	474	374	63	37	359	115	0	198	234	42	0	0	474	NS	NS	NS	no	yes	yes	RMS	474	100	63	14.4165	Orbit	53	11.1814	-	-
						SIOP MMT-89																																							Head and neck, parameningeal	115	24.2616	-	-
						SIOP MMT-95																																							Head and neck, non-parameningeal	59	12.4473	-	-
																																													GU - Non-BP	38	8.01688	-	-
																																													GU - Bladder-Prostate	55	11.6034	-	-
																																													Extremity	75	15.8228	-	-
																																													Other	79	16.6667	-	-
43	Chui et al. (2005)	16291153	2005	Hospital electromedical records	America	St. Jude Children’s Research Hospital, Memphis	1962	1997	33	33	100	8	0 - 20.5	5	6	13	9	0	0	0	33	26	7	0	24	9	0	6	27	0	0	0	33	NS	NS	NS	NS	NS	NS	RMS	33	100	7	21.2121	Body wall, Trunk	33	100	7	21.2121

44	Chun et al. (2005)	15602716	2005	Hospital electromedical records	America	Mayo Clinic	1976	2000	8	8	100	-	0.92 - 14	0	0	0	0	8	0	0	8	7	1	0	0	0	8	0	0	8	0	0	8	NS	NS	NS	NS	NS	NS	NRSTS	8	100	1	12.5	Other	8	100	1	12.5
45	Coene et al. (1992)	1382002	1992	Hospital electromedical records	Europa	Emma Kinderziekenhuis and Netherlands Cancer Institute	1970	1988	22	22	100	4.5	0 - 17	0	6	15	1	0	0	0	22	17	5	0	0	0	22	0	0	22	0	0	22	NS	NS	NS	NS	NS	NS	RMS	22	100	5	22.7273	Head and neck, non-parameningeal	10	45.4545	-	-
																																													Head and neck, parameningeal	12	54.5455	-	-

46	Cole et al. (1993)	8389660	1993	Hospital electromedical records	America	British Columbia Children’s Hospital	1982	1990	9	6	66.6667	-	2 - 15	0	0	0	0	9	0	0	9	5	1	3	5	1	3	0	0	9	0	0	9	NS	NS	NS	NS	NS	NS	NRSTS	9	100	1	16.6667	Extremity	3	33.3333	0	0
																																													Orbit	2	22.2222	0	0
																																													Head and neck, non-parameningeal	1	11.1111	0	0
																																													Body wall, Trunk	2	22.2222	0	0
																																													Visceral	1	11.1111	1	100
47	Company et al. (2009)	21713731	2009	Hospital electromedical records	Asia	Shafa Hospital	1996	2002	60	60	100	5.1	0.5 - 14	0	4	32	24	0	0	0	60	29	31	0	0	0	60	25	35	0	0	0	60	NS	NS	NS	NS	NS	NS	RMS	60	100	31	51.6667	Orbit	6	10	-	-
																																													Head and neck, non-parameningeal	12	20	-	-
																																													Head and neck, parameningeal	13	21.6667	-	-
																																													Extremity	5	8.33333	-	-
																																													GU - Non-BP	7	11.6667	-	-
																																													Other	22	36.6667	-	-
48	Corpron et al. (1996)	8863238	1996	Hospital electromedical records	America	University of Texas MD Anderson Cancer Center	1977	1992	44	44	100	-	2.6 - 20	21	9	12	2	44	0	0	44	37	7	0	42	2	0	0	0	44	0	0	44	yes	yes	yes	no	yes	yes	NRSTS	44	100	7	15.9091	Extremity	31	70.4545	-	-
																																													Body wall, Trunk	10	22.7273	-	-
																																													Head and neck, NS	3	6.81818	-	-
49	Cotter et al. (2011)	20934266	2011	Hospital electromedical records	America	Massachusetts General Hospital	2002	2008	7	7	100	2.5	0.83 - 5.83	0	1	6	0	0	0	0	7	6	1	0	0	0	7	0	0	7	0	0	7	NS	NS	NS	NS	NS	NS	RMS	7	100	1	14.2857	GU - Bladder-Prostate	7	100	1	14.2857
50	Cypriano et al. (2004)	15221987	2004	Hospital electromedical records	America	St. Jude Children’s Research Hospital, Memphis	1962	2002	4	4	100	-	-	2	1	0	1	0	1	3	0	4	0	0	3	1	0	0	0	4	0	0	4	NS	NS	NS	NS	NS	NS	NRSTS	4	100	0	0	Retroperitoneal	1	25	0	0
																																													Head and neck, non-parameningeal	1	25	0	0
																																													GU - Non-BP	1	25	0	0
																																													Extremity	1	25	0	0
51	Daigeler et al. (2008)	18593459	2008	Hospital electromedical records	Europa	Sarcoma Reference Center, BG-University Hospital Bergmannsheil, Ruhr University Bochum, Germany	1991	2007	11	11	100	32	19 - 49	0	0		0	11	4	7	0	11	0	0	11	0	0	4	7	0	0	0	11	NS	NS	NS	NS	NS	NS	NRSTS	11	100	0	0	Extremity	11	100	0	0
52	D’Angelo et al. (2010)	20730885	2010	National data bases	Europa	SIOP MMT-4	1988	2008	7	7	100	14	13 - 17	0	0	0	0	7	0	0	7	1	6	0	0	7	0	0	0	7	0	0	7	NS	NS	NS	NS	NS	NS	RMS	7	100	6	85.7143	Extremity	7	100	6	85.7143
						IRG RMS-4.99
						EpSSG RMS-2005
53	Dang et al. (2013)	23744806	2013	National data bases	America	SEER	1973	2009	255	65	25.4902	15	0 - 79	0	0	0	0	255	0	0	255	39	26	190	0	0	255	91	91	73	0	0	255	yes	yes	yes	NS	NS	NS	RMS	255	100	26	40	Paratesticular	255	100	26	10.1961






54	Dantonello et al. (2008)	23418028	2008	National data bases	Europa	CWS-81	1980	2003	99	88	88.8889	8.2	0.3 - 20	14	23	53	0	9	34	54	2	54	34	2	0	0	99	43	47	9	0	0	99	NS	NS	NS	no	yes	yes	RMS	99	100	38	43.1818	Extremity	48	48.4848	-	-
						CWS-86																																							Head and neck, parameningeal	15	15.1515	-	-
						CWS-91																																							Other	36	36.3636	-	-
						CWS-96
55	Dantonello et al. (2012)	22535600	2012	National data bases	Europa	CWS-96	1994	2009	6	5	83.3333	0.6	0.2 - 13.5	0	0	0	0	6	3	3	0	5	1	0	4	2	0	4	2	0	0	0	6	NS	NS	NS	NS	NS	NS	RMS	6	100	1	20	Orbit	1	16.6667	-	-
						CWS-2002-P																																							Extremity	3	50	-	-
						CWS-SoTiSaR																																							Body wall, Trunk	2	33.3333	-	-
56	Dantonello et al. (2018)	29468306	2018	National data bases	Europa	CWS-91	1990	2013	7	6	85.7143	9	5 - 16	5	1	0	1	0	6	0	1	5	1	1	6	1	0	3	4	0	0	0	7	NS	NS	NS	NS	NS	NS	RMS	7	100	1	16.6667	Paratesticular	7	100	1	16.6667
						CWS-96
						CWS-2002-P
						CWS-SoTiSaR
57	De Corti et al. (2006)	18819127	2006	Hospital electromedical records	Europa	University Hospital of Padua	2002	2007	17	17	100	11	3 - 19	0	0	0	0	5	0	0	5	4	1	0	0	0	5	3	2	0	0	0	5	no	yes	no	yes	yes	no	RMS	5	29.4118	1	20	Extremity	5	100	1	20

														0	0	0	0	12	0	0	12	11	1	0	0	0	12	6	6	0	0	0	12	no	yes	no	yes	yes	no	NRSTS	12	70.5882	1	8.33333	Extremity	12	100	1	8.33333





58	de Vries et al. (1989)	2724011	1989	Hospital electromedical records	Europa	University Hospital Groningen, Netherlands	1970	1986	4	4	100	-	-	0	0	4	0	0	0	0	4	0	4	0	0	4	0	0	0	4	0	0	4	NS	NS	NS	NS	NS	NS	NRSTS	4	100	4	100	Extremity	4	100	4	100
59	de Wardin et al. (2023)	37315267	2023	Hospital electromedical records	America	Memorial Sloan-Kettering Cancer Center, New York	2000	2021	61	60	98.3607	8	0.67 - 27	0	0	0	0	61	0	0	61	26	35	1	30	31	0	20	37	4	9	52	0	yes	yes	yes	yes	yes	yes	RMS	61	100	35	58.3333	Extremity	61	100	35	58.3333


60	Deyrup et al. (2009)	18987547	2009	Hospital electromedical records	America	St. Jude Children’s Research Hospital, Memphis	-	-	15	15	100	11	0.25 - 19	0	0	0	0	15	0	0	15	14	1	0	8	7	0	1	7	7	0	0	15	NS	NS	NS	NS	NS	NS	NRSTS	15	100	1	6.66667	Thorax	9	60	1	6.66667
																																													Biliary tract / Liver	2	13.3333	0	0
																																													Abdomen, Pelvis	3	20	0	0
																																													Extremity	1	6.66667	0	0
61	Deyrup et al. (2011)	21164289	2011	Hospital electromedical records	America	St. Jude Children’s Research Hospital, Memphis	-	-	10	9	90	7	0 - 15	0	0	0	0	10	0	0	10	8	1	1	4	5	1	8	1	1	0	0	10	NS	NS	NS	NS	NS	NS	NRSTS	10	100	1	11.1111	Head and neck, non-parameningeal	2	20	1	11.1111
																																													Extremity	8	80	0	0
62	Diaconescu et al. (2013)	24068400	2013	Hospital electromedical records	Europa	St. Mary Children Emergency Hospital Iassy, Romania	2000	2011	25	25	100	6.7	0.1 - 17	3	12		10	0	0	0	25	18	7	0	16	9	0	11	14	0	0	0	25	NS	NS	NS	no	yes	yes	RMS	25	100	7	28	GU - Non-BP	12	48	-	-
																																													Body wall, Trunk, Extremity	8	32	-	-
																																													Head and neck, NS	2	8	-	-
																																													Retroperitoneal	2	8	-	-
																																													Biliary tract / Liver	1	4	-	-
63	Donaldson et al. (2001)	11597814	2001	National data bases	America	IRS IV	1991	1997	490	447	91.2245	-	-	0	0	490	0	0	157	306	27	356	91	43	490	0	0	194	278	18	0	0	490	NS	NS	NS	NS	NS	NS	RMS	490	100	91	20.3579	Orbit	59	12.0408	-	-
																																													Head and neck, non-parameningeal	23	4.69388	-	-
																																													Head and neck, parameningeal	210	42.8571	-	-
																																													GU - Bladder-Prostate	54	11.0204	-	-
																																													Extremity	53	10.8163	-	-
																																													Other	91	18.5714	-	-
64	Dong et al. (2017)	25996974	2017	Hospital electromedical records	Asia	Shanghai Jiao Tong University School of Medicine	-	-	28	28	100	4.8	-	0	0	0	0	28	0	0	28	22	6	0	0	0	28	0	0	28	0	0	28	no	no	yes	no	yes	yes	RMS	28	100	6	21.4286	-

65	Dong et al. (2021)	33272561	2021	Hospital electromedical records	Asia	Children’s Hospital of Chongqing Medical university, China	2008	2019	41	41	100	2	0.25 - 9	0	0	0	0	41	0	0	41	36	5	0	0	0	41	0	0	41	0	0	41	no	no	yes	no	yes	yes	NRSTS	41	100	5	12.1951	Visceral	41	100	5	12.1951
66	El-Gohary et al. (2020)	32276851	2020	Hospital electromedical records	America	St. Jude Children’s Research Hospital, Memphis	2018	2019	6	6	100	16.5	5 - 20	0	0	0	0	6	0	0	6	3	3	0	0	0	6	1	1	4	0	0	6	no	yes	no	no	yes	yes	RMS	6	100	3	50	Paratesticular	6	100	3	50
67	Elmanzalawy et al. (2019)	31628508	2019	Hospital electromedical records	America	The Hospital for Sick Children, University of Toronto	2007	2017	26	26	100	6	1.3 - 17.9	0	0	0	0	20	0	0	20	11	9	0	15	5	0	0	0	20	0	0	20	no	yes	yes	yes	yes	yes	RMS	20	76.9231	9	45	-

														0	0	0	0	6	0	0	6	3	3	0	2	4	0	0	0	6	0	0	6							NRSTS	6	23.0769	3	50




68	Emir et al. (2016)	28266189	2016	Hospital electromedical records	Asia	Ankara Children’s Hospital	2004	2014	8	8	100	2.79	0.17 - 14.67	0	1	7	0	0	0	8	0	7	1	0	8	0	0	0	0	8	0	0	8	NS	NS	NS	NS	NS	NS	RMS	8	100	1	12.5	GU - Bladder-Prostate	8	100	1	12.5

69	Enault et al. (2022)	34929472	2022	Hospital electromedical records	Europa	Unité de Génétique Somatique, Institut Curie, Paris	2014	2018	50	32	64	1.46	0.1 - 16. 52	0	0	0	0	50	0	0	50	23	9	18	22	13	15	9	26	15	0	0	50	NS	NS	NS	NS	NS	NS	NRSTS	50	100	9	28.125	Visceral	18	36	-	-
																																													Biliary tract / Liver	7	14	-	-
																																													Other	25	50	-	-
70	Eugene et al. (2012)	22929116	2012	Hospital electromedical records	Europa	University Hospital of Nantes	2003	2010	23	8	34.7826	8.67	0.75 - 21	0	0	0	0	23	0	0	23	15	8	0	20	3	0	0	0	23	0	0	23	no	yes	yes	no	yes	yes	RMS	23	100	8	100	GU - Bladder-Prostate	4	17.3913	-	-
																																													Orbit	6	26.087	-	-
																																													Extremity	5	21.7391	-	-
																																													Head and neck, non-parameningeal	2	8.69565	-	-
																																													Head and neck, parameningeal	4	17.3913	-	-
																																													NOS	1	4.34783	-	-
																																													Abdomen, Pelvis	1	4.34783	-	-
71	Federico et al. (2012)	23255260	2012	Hospital electromedical records	America	St. Jude Children’s Research Hospital, Memphis	2003	2009	30	30	100	7.3	1.3 - 23.5	0	0	0	0	30	0	0	30	13	17	0	0	0	30	0	0	30	0	0	30	yes	yes	yes	no	yes	yes	RMS	30	100	17	56.6667	Extremity	9	30	-	-
																																													Head and neck, parameningeal	8	26.6667	-	-
																																													Head and neck, non-parameningeal	4	13.3333	-	-
																																													Body wall, Trunk	4	13.3333	-	-
																																													GU - Bladder-Prostate	3	10	-	-
																																													Paratesticular	1	3.33333	-	-
																																													NOS	1	3.33333	-	-
72	Federico et al. (2013)	24327514	2013	Hospital electromedical records	America	St. Jude Children’s Research Hospital, Memphis	1964	2003	58	58	100	9.4	0.12 - 33.1	0	0	0	0	58	30	28	0	52	6	0	51	7	0	40	18	0	0	0	58	NS	NS	NS	NS	NS	NS	NRSTS	58	100	6	10.3448	Orbit	3	5.17241	-	-
																																													Head and neck, non-parameningeal	35	60.3448	-	-
																																													Head and neck, parameningeal	18	31.0345	-	-
																																													Head and neck, NS	2	3.44828	-	-







73	Fei-Zhang et al. (2023)	36525697	2023	National data bases	America	NCDB	2004	2018	272	146	53.6765	-	-	0	0	0	0	272	0	0	272	126	146	0	0	0	272	0	0	272	0	0	272	NS	NS	NS	NS	NS	NS	RMS	272	100	146	100	Head and neck, non-parameningeal	257	94.4853	136	52.9183
																																													Head and neck, parameningeal	14	5.14706	10	71.4286
																																													Head and neck, NS	1	0.367647	0	0



74	Ferrari et al. (2001)	11583201	2001	National data bases	Europa	AIEOP Centers	1982	1998	16	16	100	12	2 - 21	8	3	3	2	0	9	7	0	14	2	0	14	2	0	8	8	0	0	0	16	NS	NS	NS	NS	NS	NS	NRSTS	16	100	2	12.5	Head and neck, NS	5	31.25	0	0
																																													Gastrointestinal tract	4	25	1	25
																																													Extremity	2	12.5	0	0
																																													Abdomen, Pelvis	2	12.5	0	0
																																													Body wall, Trunk	1	6.25	0	0
																																													Thorax	1	6.25	0	0
																																													Biliary tract / Liver	1	6.25	1	100
75	Ferrari et al. (2002)	11786573	2002	National data bases	Europa	CWS-81	1978	1999	216	198	91.6667	7	0 - 21	164	21	13	18	0	148	50	18	179	37	0	198	18	0	142	21	53	0	0	216	no	yes	yes	no	yes	yes	RMS	216	100	21	10.6061	Paratesticular	216	100	21	10.6061
						CWS-86
						CWS-91
						CWS-96
						IRG RMS-79
						IRG RMS-88
						IRG RMS-96
						INT protocols
76	Ferrari et al. (2002)	12115360	2002	National data bases	Europa	ICG and CWS	1980	2000	28	28	100	-	2 - 21	13	8	5	2	0	12	16	0	23	5	0	26	2	0	15	13	0	0	0	28	no	yes	no	no	yes	no	NRSTS	28	100	5	17.8571	Extremity	20	71.4286	-	-
																																													Body wall, Trunk	4	14.2857	-	-
																																													Abdomen, Pelvis	3	10.7143	-	-
																																													Visceral	1	3.57143	-	-
77	Ferrari et al. (2003)	12733159	2003	National data bases	Europa	IRG RMS-79	1979	2001	811	811	100	0.5 (infants) 8 (other patients)	0 -1 (infants) 1 -18 (other patients)	154	113	446	98	0	454	357	0	780	31	0	97	714	0	406	405	0	0	0	811	NS	NS	NS	NS	NS	NS	RMS	811	100	31	3.82244	Head and neck, non-parameningeal	42	5.17879	-	-
						IRG RMS-88																																							Head and neck, parameningeal	33	4.06905	-	-
						IRG RMS-96																																							Orbit	12	1.47965	-	-
						INT protocols																																							GU - Bladder-Prostate	30	3.69914	-	-
																																													GU - Non-BP	17	2.09618	-	-
																																													Extremity	18	2.21948	-	-
																																													Other	48	5.91862	-	-
78	Ferrari et al. (2005)	15852434	2005	National data bases	Europa	AIEOP Centers and ICG Studies	1979	2003	36	36	100	13	3 - 18	23	13	0	0	0	9	27	0	33	3	0	0	0	36	0	0	36	0	0	36	NS	NS	NS	NS	NS	NS	NRSTS	36	100	3	8.33333	Extremity	20	55.5556	-	-
																																													Body wall, Trunk	8	22.2222	-	-
																																													Abdomen, Pelvis	5	13.8889	-	-
																																													Head and neck, NS	3	8.33333	-	-







79	Ferrari et al. (2008)	18440800	2008	National data bases	Europa	AIEOP Centers and ICG Studies	1979	2005	115	115	100	13	1 - 20	50	30	30	5	0	38	77	0	113	2	0	110	5	0	52	63	0	0	0	115	NS	NS	NS	NS	NS	NS	NRSTS	115	100	2	1.73913	Extremity	41	35.6522	-	-
						IRG RMS-79																																							Head and neck, non-parameningeal	6	5.21739	-	-
						IRG RMS-88																																							Head and neck, parameningeal	10	8.69565	-	-
						IRG RMS-96																																							Body wall, Trunk	8	6.95652	-	-
						INT protocols																																							Thorax	4	3.47826	-	-
																																													Retroperitoneal	2	1.73913	-	-
80	Ferrari et al. (2014)	25488687	2014	National data bases	Europa	EpSSG NRSTS 2005	2005	2012	138	138	100	13.7	-	41	30	67	0	0	0	0	138	133	5	0	138	0	0	62	74	0	0	0	138	NS	NS	NS	NS	NS	NS	NRSTS	138	100	5	3.62319	Extremity	99	71.7391	-	-
																																													Other	39	28.2609	-	-
81	Ferrari et al. (2021)	34214481	2021	National data bases	Europa	EpSSG NRSTS 2005	2005	2016	569	569	100	12.6	0 - 21	252	108	209	0	0	0	0	569	551	18	0	550	19	0	301	258	10	0	0	569	NS	NS	NS	no	yes	yes	NRSTS	569	100	18	3.16344	Head and neck, NS	95	16.696	-	-
																																													Extremity	328	57.645	-	-
																																													Body wall, Trunk	100	17.5747	-	-
																																													Abdomen, Pelvis	46	8.08436	-	-









82	Ferrari et al. (2022)	35690071	2022	National data bases	Europa	EpSSG NRSTS 2005	2006	2016	1977	1963	99.2919	5.5	0 - 20.8	210	213	1296	258	0	1020	939	18	1515	448	14	729	526	722	882	1068	27	0	0	1977	NS	NS	NS	NS	NS	NS	RMS	1977	100	448	22.8222	Orbit	186	9.40819	-	-
						EpSSG MTS 2008	2010	2016																																					Head and neck, non-parameningeal	174	8.80121	-	-
																																													Head and neck, parameningeal	462	23.3687	-	-
																																													GU - Bladder-Prostate	229	11.5832	-	-
																																													GU - Non-BP	349	17.653	-	-
																																													Extremity	260	13.1512	-	-
																																													Other	312	15.7815	-	-
																																													NOS	5	0.252908	-	-
83	Ferrari et al. (2023)	37084075	2023	National data bases	Europa	BERNIE	2008	2016	61	57	93.4426	13.0	1.9 - 20.2	0	0	0	0	61	0	0	61	42	15	4	0	61	0	5	21	35	0	0	61	NS	NS	NS	NS	NS	NS	NRSTS	61	100	15	26.3158	Head and neck, NS	4	6.55738	-	-
						EpSSG MTS 2008																																							Body wall, Trunk	10	16.3934	-	-
																																													Abdomen, Pelvis	14	22.9508	-	-
																																													Extremity	32	52.459	-	-
																																													NOS	1	1.63934	-	-







84	Flores et al. (2018)	29350467	2018	Hospital electromedical records	America	St. Jude Children’s Research Hospital, Memphis	1980	2014	69	69	100	17	1.5 - 30	19	7	5	38	0	0	0	69	67	2	0	9	60	0	0	0	69	0	0	69	NS	NS	NS	NS	NS	NS	NRSTS	69	100	2	2.89855	Extremity	39	56.5217	-	-
																																													Retroperitoneal	2	2.89855	-	-
																																													Thorax	4	5.7971	-	-
																																													Body wall, Trunk	7	10.1449	-	-
																																													Abdomen, Pelvis	3	4.34783	-	-
																																													Perineal / Perianal	1	1.44928	-	-
																																													Other	13	18.8406	-	-
																																													Head and neck, NS	2	2.89855	-	-
																																													Orbit	2	2.89855	-	-
																																													Head and neck, parameningeal	6	8.69565	-	-
																																													NOS	2	2.89855	-	-
85	Friesenbichler et al. (2021)	33438324	2021	National data bases	Europa	AHWTS	1990	2019	12	12	100	1.6	1 - 6.9	2	2	8	0	0	0	0	12	7	5	0	6	6	0	0	0	12	0	0	12	NS	NS	NS	NS	NS	NS	NRSTS	12	100	5	41.6667	Visceral	12	100	5	41.6667
						SIOP 93-01
						SIOP 2001
86	Fuchs et al. (2014)	24045440	2014	National data bases	Europa	CWS-86	1986	2008	32	32	100	9	0.25 - 17	2	4	18	8	0	0	0	32	16	16	0	0	0	32	11	16	5	0	0	32	no	yes	yes	yes	yes	no	RMS	32	100	16	50	Perineal / Perianal	32	100	16	50
						CWS-91
						CWS-96
						CWS-2002-P
87	Fuchs et al. (2018)	29464349	2018	National data bases	Europa	CWS-86	1986	1991	51	48	94.1176	8.8	0 - 19	6	8	37	0	0	0	0	51	38	10	3	0	0	51	0	0	51	0	0	51	NS	NS	NS	NS	NS	NS	RMS	51	100	10	20.8333	Thorax	51	100	10	20.8333
						CWS-91	1991	1996
						CWS-2002-P	2003	2007
						CWS-SoTiSaR	2009	-
88	Fujiwara et al. (2022)	35971085	2022	National data bases	Asia	BSTTR	2006	2017	120	120	100	27	-	0	19	5	86	10	0	0	120	117	3	0	86	34	0	27	93	0	0	0	120	NS	NS	NS	NS	NS	NS	NRSTS	120	100	3	2.5	Extremity	85	70.8333	-	-
																																													Head and neck, NS	34	28.3333	-	-
																																													Body wall, Trunk	1	0.833333	-	-
89	Furtwängler et al. (2013)	23880476	2013	National data bases	Europa	SIOP 93-01	1993	2001	191	191	100	2.58	-	80	44	54	13	0	0	0	191	157	34	0	173	18	0	0	0	191	0	0	191	no	yes	no	no	yes	no	NRSTS	191	100	34	17.801	Visceral	191	100	34	17.801
						SIOP 2001	2001	2011
90	Genevois et al. (2023)	-	2023	National data bases	Europa	NETSARC+	2010	2019	218	218	100	15 (leiomyosarcoma) 16 (liposarcoma)	10 - 17 (leiomyosarcoma) 7 - 18 (liposarcoma)	0	0	0	0	67	104	114	0	218	0	0	202	16	0	85	126	7	0	0	67	NS	NS	NS	NS	NS	NS	NRSTS	218	100	0	0	Extremity	134	61.4679	0	0
																																													Other	84	38.5321	0	0
91	Genevois et al. (2024)	38897095	2024	National data bases	Europa	NETSARC+	2010	2019	45	45	100	19	-	0	0	0	0	45	15	30	0	42	3	0	19	26	0	19	25	1	0	0	45	NS	NS	NS	NS	NS	NS	NRSTS	45	100	3	6.66667	Extremity	31	68.8889	-	-
																																													Other	14	31.1111	-	-
92	Giraudo et al. (2023)	37846799	2023	National data bases	Europa	EpSSG NRSTS 2005	2005	2016	568	563	99.1197	12.9	0 - 21.3	199	112	257	0	0	0	0	568	542	21	5	0	0	568	268	291	9	0	0	568	NS	NS	NS	NS	NS	NS	NRSTS	568	100	21	3.73002	Head and neck, NS	103	18.1338	-	-
																																													GU - Non-BP, Intraabdominal	51	8.97887	-	-
																																													Body wall, Trunk	90	15.8451	-	-
																																													Extremity	324	57.0423	-	-








93	Glosli et al. (2021)	33971448	2021	National data bases	Europa	EpSSG RMS-2005	2005	2016	165	165	100	6.4	0.1 - 24.9	5	31	129	0	0	110	50	5	122	43	0	0	0	165	129	34	2	77	48	40	no	yes	yes	no	yes	yes	RMS	165	100	43	26.0606	Head and neck, non-parameningeal	165	100	43	26.0606


94	Guérin et al. (2019)	30920113	2019	National data bases	Europa	EpSSG RMS-2005	2005	2016	30	29	96.6667	3	0.92 - 8	0	7	23	0	0	0	0	30	23	6	3	0	0	30	15	15	0	0	0	30	no	yes	no	no	yes	yes	RMS	30	100	6	20.6897	Biliary tract / Liver	30	100	6	20.6897


95	Guo et al. (2021)	33516222	2021	Hospital electromedical records	Asia	Sixth Affiliated Hospital an Cancer Center of Sun Yat-sen University	1987	2018	35	23	65.7143	23	2 - 56	1	11	8	5	10	0	0	35	7	15	13	17	5	12	12	22	1	0	0	35	no	yes	no	no	yes	yes	RMS	35	100	15	65.2174	Perineal / Perianal	35	100	13	56.5217



96	Hadley et al. (2010)	20127337	2010	Hospital electromedical records	Africa	University of KwaZulu-Natal, Congella, South Africa	1990	2008	14	14	100	-	1.17 - 12	0	2	6	6	0	0	0	14	11	3	0	8	6	0	0	0	14	0	0	14	no	yes	no	no	yes	no	NRSTS	14	100	3	21.4286	Visceral	14	100	3	21.4286
97	Hamilton et al. (2018)	29506850	2018	National data bases	America	SEER	1972	2012	235	84	35.7447	-	10 - 20	0	0	0	0	235	0	0	235	203	32	0	0	0	235	0	0	235	0	0	235	no	yes	no	no	yes	no	RMS	235	100	32	38.0952	Paratesticular	235	100	32	38.0952






98	Harrison et al. (2021)	33340280	2021	National data bases	America	ARST0531	2006	2012	235	234	99.5745	-	-	0	0	0	0	235	0	0	235	148	86	1	0	0	235	76	158	1	102	82	51	yes	yes	no	no	yes	yes	RMS	235	100	86	36.7521	Orbit	1	0.425532	-	-
						ARST08P1	2009	2016																																					Head and neck, non-parameningeal	9	3.82979	-	-
																																													Head and neck, parameningeal	89	37.8723	-	-
																																													GU - Bladder-Prostate	17	7.23404	-	-
																																													GU - Non-BP	9	3.82979	-	-
																																													Extremity	50	21.2766	-	-
																																													Retroperitoneal, perineal	40	17.0213	-	-
																																													Body wall, Trunk	11	4.68085	-	-
																																													NOS	9	3.82979	-	-
99	Harrison et al. (2024)	38282125	2024	National data bases	America	COG - D9602	1997	2016	2151	2112	98.1869	-	-	318	337	1063	430	3	1146	1000	5	1584	528	39	1717	431	3	998	1153	0	191	406	1554	yes	yes	yes	no	yes	yes	RMS	2151	100	528	25	Orbit	218	10.1348	-	-
						COG - D9802																																							GU - Bladder-Prostate	193	8.97257	-	-
						COG - D9803																																							Extremity	264	12.2734	-	-
						COG - ARST0331																																							GU - Non-BP	430	19.9907	-	-
						COG - ARST0431																																							Head and neck, non-parameningeal	178	8.27522	-	-
						COG - ARST0531																																							Head and neck, parameningeal	19	0.88331	-	-
						COG - ARST08P1																																							Thorax	461	21.4319	-	-
																																													Perineal / Perianal	51	2.37099	-	-
																																													Retroperitoneal	173	8.04277	-	-
																																													Body wall, Trunk	96	4.46304	-	-
																																													Other	58	2.69642	-	-
																																													NOS	10	0.4649	-	-
100	Hayes-Jordan et al. (2008)	18485948	2008	National data bases	America	IRS I	1972	2005	130	48	36.9231	9	0 - 20	23	33	44	30	0	23	30	77	39	9	82	100	30	0	16	114	0	0	0	130	NS	NS	NS	NS	NS	NS	RMS	130	100	9	18.75	Thorax	130	100	9	18.75
						IRS II
						IRS III
						IRS IV - pilot
						IRS IV
101	Hays et al. (1982)	6749275	1982	National data bases	America	IRS I	1972	1977	64	34	53.125	-	-	8	23	23	10	0	0	0	64	18	16	0	45	19	0	0	0	64	0	0	64	no	yes	no	no	yes	no	RMS	64	100	16	47.0588	GU - Bladder-Prostate	64	100	16	47.0588
102	Heinz et al. (2023)	37066598	2023	National data bases	Europa	CWS-SoTiSaR	2009	2018	68	65	95.5882	-	-	4	9	55	0	0	24	33	11	50	15	3	0	0	68	31	34	3	0	0	68	NS	NS	NS	NS	NS	NS	RMS	68	100	15	23.0769	-


103	Heinz et al. (2023)	37814424	2023	National data bases	Europa	CWS-SoTiSaR	2009	2019	211	173	81.9905	9.4	0 - 19.7	0	0	0	0	211	25	169	17	65	108	38	0	193	18	39	144	28	87	96	28	yes	yes	yes	no	yes	yes	RMS	211	100	108	62.4277	Extremity	67	31.7536	-	-
																																													Head and neck, non-parameningeal	2	0.947867	-	-
																																													Head and neck, parameningeal	36	17.0616	-	-
																																													GU - Non-BP	6	2.8436	-	-
																																													GU - Bladder-Prostate	21	9.95261	-	-
																																													Other	79	37.4408	-	-
104	Heske et al. (2020)	33216382	2020	National data bases	America	COG - D9602	1996	2002	269	268	99.6283	-	-	17	66	186	0	0	146	123	0	181	87	1	0	0	269	158	108	3	0	0	269	NS	NS	NS	NS	NS	NS	RMS	269	100	87	32.4627	GU - Bladder-Prostate	3	1.11524	-	-
						COG - D9803	1998	2003																																					Extremity	81	30.1115	-	-
						COG - ARST0531	2006	2010																																					GU - Non-BP	4	1.48699	-	-
																																													Head and neck, non-parameningeal	31	11.5242	-	-
																																													Thorax	1	0.371747	-	-
																																													Orbit	14	5.20446	-	-
																																													Head and neck, parameningeal	92	34.2007	-	-
																																													Perineal / Perianal	13	4.83271	-	-
																																													Retroperitoneal	8	2.97398	-	-
																																													Body wall, Trunk	19	7.0632	-	-
																																													Other	3	1.11524	-	-
105	Hibbitts et al. (2019)	31456361	2019	National data bases	America	COG - D9602	1997	2013	2028	2004	98.8166	-	-	333	343	1081	268	3	0	0	2028	1625	379	24	1751	276	1	1077	912	39	1445	351	232	NS	NS	NS	no	yes	yes	RMS	2028	100	379	18.9122	-
						COG - D9802
						COG - D9803
						COG - ARST0331
						COG - ARST0431
						COG - ARST0531
106	Hicks et al. (2002)	12110339	2002	Hospital electromedical records	America	Texas Children’s Hospital	-	-	50	50	100	4	0 - 17	0	0	0	0	50	0	0	50	44	6	0	34	16	0	0	0	50	0	0	50	NS	NS	NS	NS	NS	NS	RMS	50	100	6	12	Head and neck, NS	50	100	6	12



107	Hill et al. (2002)	11912514	2002	Hospital electromedical records	America	St. Louis Children’s Hospital, Washington University Medical Center	1995	2001	11	10	90.9091	14	1 - 16	0	0	4	7	0	0	10	1	2	8	1	4	7	0	0	0	11	0	0	11	NS	NS	NS	NS	NS	NS	RMS	11	100	8	80	Perineal / Perianal	11	100	8	80
						St. Jude Children’s Research Hospital, Memphis
						Our Lady’s Hospital for Sick Children
108	Hong et al. (2015)	25672587	2015	Hospital electromedical records	Asia	Seoul National University Children’s Hospital	2003	2013	11	11	100	0.58	0 - 13	0	0	0	0	11	0	0	11	9	2	0	6	5	0	0	0	11	0	0	11	NS	NS	NS	NS	NS	NS	NRSTS	11	100	2	18.1818	Visceral	6	54.5455	1	16.6667
																																													Thorax	2	18.1818	0	0
																																													Abdomen, Pelvis	2	18.1818	1	50
																																													Head and neck, non-parameningeal	1	9.09091	0	0
109	Huh et al. (2011)	21394894	2011	Hospital electromedical records	America	University of Texas MD Anderson Cancer Center	1963	2005	33	24	72.7273	17.6	11 - 21.5	0	0	0	0	33	0	0	33	22	2	9	32	1	0	6	16	11	0	0	33	NS	NS	NS	NS	NS	NS	NRSTS	33	100	2	8.33333	Extremity	21	63.6364	-	-
						Texas Children’s Hospital																																							Head and neck, NS	2	6.06061	-	-
						St. Jude Children’s Research Hospital, Memphis																																							Thorax	3	9.09091	-	-
																																													Abdomen, Pelvis	7	21.2121	-	-
110	Jenney et al. (2014)	23997024	2014	National data bases	Europa	SIOP MMT-84	1984	1989	172	172	100	2.5	0.33 - 17.8	2	12	158	0	0	57	112	3	157	15	0	0	0	172	51	112	8	0	0	172	NS	NS	NS	NS	NS	NS	RMS	172	100	15	8.72093	GU - Bladder-Prostate	172	100	15	8.72093
						SIOP MMT-89	1989	1995
						SIOP MMT-95	1995	2003
111	Jiang et al. (2018)	30538569	2018	National data bases	Asia	SEER	1973	2014	981	290	29.5617	-	-	0	0	0	0	981	0	0	981	237	53	691	0	0	981	0	0	981	0	0	981	NS	NS	NS	NS	NS	NS	NRSTS	981	100	53	18.2759	Body wall, Trunk	709	72.2732	-	-
																																													Other	272	27.7268	-	-
112	Kayton et al. (2006)	16410131	2006	Hospital electromedical records	America	Memorial Sloan-Kettering Cancer Center, New York	1974	2004	20	19	95	16.5	6 - 24	0	0	0	0	20	5	10	5	18	1	1	12	7	1	0	0	20	0	0	20	NS	NS	NS	NS	NS	NS	NRSTS	20	100	1	5.26316	Extremity	10	50	0	0
																																													Head and neck, non-parameningeal	2	10	1	50
																																													Body wall, Trunk	6	30	0	0
																																													Retroperitoneal	2	10	0	0
113	Kayton et al. (2007)	18338809	2007	Hospital electromedical records	America	Memorial Sloan-Kettering Cancer Center, New York	-	-	25	25	100	12	2 - 21	0	0	0	0	9	0	0	9	8	1	0	0	0	9	0	0	9	0	0	9	NS	NS	NS	NS	NS	NS	RMS	9	36	1	11.1111	-
														0	0	0	0	16	0	0	16	16	0	0	0	0	16	0	0	16	0	0	16							NRSTS	16	64	0	0	-









114	Kayton et al. (2023)	36779385	2023	National data bases	America	COG - ARST1321	2014	2018	85	71	83.5294	24.69 (no wund complication) 21.37 (wound complication)	5.87 - 74.66 (no wound complication) 5.77 - 66.48 (wound complication)	0	0	0	0	85	0	74	11	63	8	14	66	19	0	0	0	85	0	0	85	NS	NS	NS	NS	NS	NS	NRSTS	85	100	8	11.2676	Extremity	77	90.5882	-	-
																																													Body wall, Trunk	8	9.41176	-	-



115	Kim et al. (2017)	28590782	2017	Hospital electromedical records	Asia	Asan Medical Center	2000	2016	69	69	100	8.0	0.1 - 20	0	0	0	0	69	0	0	69	50	19	0	43	26	0	28	41	0	0	0	69	no	yes	yes	no	yes	yes	RMS	69	100	19	27.5362	Body wall, Trunk	35	50.7246	-	-
																																													Head and neck, NS	24	34.7826	-	-
																																													Extremity	10	14.4928	-	-
116	Koivusalo et al. (2019)	30503196	2019	Hospital electromedical records	Europa	Children’s Hospital, University of Helsinki, Finland	2014	2017	3	3	100	-	3 - 16	1	0	1	1	0	0	0	3	1	2	0	2	1	0	0	0	3	0	0	3	no	yes	yes	no	yes	yes	RMS	3	100	2	66.6667	Perineal / Perianal	3	100	2	66.6667

117	Komasara et al. (2016)	27458707	2016	National data bases	Europa	CWS-96	1992	2014	7	7	100	2.33	0.17 - 5	0	1	5	1	0	0	0	7	5	2	0	0	0	7	0	0	7	0	0	7	NS	NS	NS	NS	NS	NS	RMS	7	100	2	28.5714	GU - Bladder-Prostate	7	100	2	28.5714
						CWS-2002
						CWS-2006
118	Koscielniak et al. (2021)	34089219	2021	National data bases	Europa	CWS-91	1991	2009	243	216	88.8889	-	-	19	54	170	0	0	72	160	11	197	19	27	243	0	0	68	169	7	0	0	243	NS	NS	NS	NS	NS	NS	NRSTS	243	100	19	8.7963	Abdomen, Pelvis	50	20.5761	-	-
						CWS-96																																							Extremity	65	26.749	-	-
						CWS-2002-P																																							Head and neck, NS	40	16.4609	-	-
																																													Other	40	16.4609	-	-
																																													Thorax	48	19.7531	-	-
119	Koscielniak et al. (2023)	37725766	2023	National data bases	Europa	CWS-96	1995	2017	1470	1380	93.8776	-	-	201	209	1060	0	0	591	720	159	1142	238	90	0	0	1470	713	676	81	16	127	1327	NS	NS	NS	NS	NS	NS	RMS	1470	100	238	17.2464	Extremity	150	10.2041	-	-
						CWS-2002-P																																							Head and neck, non-parameningeal	130	8.84354	-	-
						CWS-SoTiSaR																																							Head and neck, parameningeal	363	24.6939	-	-
																																													Orbit	135	9.18367	-	-
																																													Other	231	15.7143	-	-
																																													GU - Bladder-Prostate	184	12.517	-	-
																																													GU - Non-BP	277	18.8435	-	-
120	Krewer et al. (2020)	32430916	2020	National data bases	Europa	CWS-96	1996	2018	40	40	100	8	0.64 - 17.77	28	9	2	1	0	34	1	5	39	1	0	39	1	0	32	5	3	0	0	40	NS	NS	NS	NS	NS	NS	NRSTS	40	100	1	2.5	Extremity	27	67.5	0	0
						CWS-2002-P																																							Abdomen, Pelvis	13	32.5	1	7.69231
						CWS-SoTiSaR
121	Kushner et al. (1996)	8622067	1996	Hospital electromedical records	America	Memorial Sloan-Kettering Cancer Center, New York	-	-	10	10	100	14	7 - 22	0	0	0	0	10	0	0	10	2	8	0	3	7	0	0	0	10	0	0	10	NS	NS	NS	NS	NS	NS	NRSTS	10	100	8	80	Abdomen, Pelvis	10	100	8	80
122	La et al. (2011)	20542386	2011	National data bases	America	IRS III	1984	1991	226	120	53.0973	6.5	-	77	63	86	0	0	0	0	226	75	45	106	0	0	226	99	127	0	0	0	226	yes	yes	yes	no	yes	yes	RMS	226	100	45	84.75	Extremity	226	100	55	24.3363
						IRS IV - pilot	1987	1991
						IRS IV	1991	1997
123	Lack et al. (1986)	3822934	1986	Hospital electromedical records	America	Children's Hospital, Boston	1963	1983	10	10	100	-	2.5 - 15	0	0	0	0	10	0	0	10	9	1	0	4	6	0	3	7	0	0	0	10	NS	NS	NS	NS	NS	NS	NRSTS	10	100	1	10	Abdomen, Pelvis	10	100	1	10
124	Lae et al. (2002)	12131150	2002	Hospital electromedical records	America	Mayo Clinic	1992	2000	32	32	100	25	6 - 54	0	0	0	0	32	0	0	32	29	3	0	23	9	0	0	0	32	0	0	32	NS	NS	NS	NS	NS	NS	NRSTS	32	100	7	21.875	Abdomen, Pelvis	28	87.5	7	25
																																													Retroperitoneal	1	3.125	0	0
																																													Perineal / Perianal	1	3.125	0	0
																																													Head and neck, non-parameningeal	2	6.25	0	0
125	Lak et al. (2021)	34285060	2021	National data bases	Europa	EpSSG RMS-2005	2006	2019	99	98	98.9899	-	-	6	13	53	27	0	0	0	99	69	29	1	0	0	99	43	56	0	0	0	99	NS	NS	NS	no	yes	no	RMS	99	100	29	29.5918	Orbit	17	17.1717	-	-
																																													Head and neck, non-parameningeal	6	6.06061	-	-
																																													Head and neck, parameningeal	21	21.2121	-	-
																																													GU - Bladder-Prostate	9	9.09091	-	-
																																													GU - Non-BP	13	13.1313	-	-
																																													Extremity	18	18.1818	-	-
																																													Other	15	15.1515	-	-
126	Lal et al. (2005)	15868593	2005	Hospital electromedical records	America	Memorial Sloan-Kettering Cancer Center, New York	1972	2003	66	66	100	19	7 - 58	0	0	0	0	66	0	0	66	33	33	0	39	27	0	0	0	66	0	0	66	NS	NS	NS	NS	NS	NS	NRSTS	66	100	33	50	Abdomen, Pelvis	63	95.4545	-	-
																																													Thorax	1	1.51515	-	-
																																													Paratesticular	2	3.0303	-	-
127	Lautz et al. (2020)	32012255	2020	National data bases	America	COG - ARST0531	2006	2012	601	597	99.3344	-	-	0	0	0	0	601	253	347	1	482	115	4	0	0	601	262	330	9	427	137	37	NS	NS	NS	no	yes	yes	RMS	601	100	115	19.263	Head and neck, non-parameningeal	23	3.82696	-	-
						COG - D9803	1999	2004																																					Orbit	15	2.49584	-	-
																																													Extremity	73	12.1464	-	-
																																													Body wall, Trunk	20	3.32779	-	-
																																													GU - Bladder-Prostate	102	16.9717	-	-
																																													Head and neck, parameningeal	295	49.0849	-	-
																																													Retroperitoneal	67	11.1481	-	-
																																													Other	6	0.998336	-	-
128	Lautz et al. (2023)	37070563	2023	National data bases	America	COG - ARST0331	1997	2013	44	43	97.7273	5.8	-	8	6	11	19	0	21	23	0	30	13	1	19	25	0	17	27	0	7	16	21	NS	NS	NS	no	yes	yes	RMS	44	100	13	30.2326	Thorax	44	100	13	29.5455
						COG - ARST0431
						COG - ARST0531
						COG - ARST08P1
						COG - D9602
						COG - D9802
						COG - D9803
129	La Quaglia et al. (1990)	2262860	1990	Hospital electromedical records	America	Memorial Sloan-Kettering Cancer Center, New York	1970	1985	25	25	100	14.7	-	5	13	4	3	0	5	20	0	21	4	0	22	3	0	6	19	0	0	0	25	NS	NS	NS	NS	NS	NS	RMS	25	100	25	100	GU - Bladder-Prostate	25	100	4	16
130	La Quaglia et al. (1990)	2303993	1990	Hospital electromedical records	America	Memorial Sloan-Kettering Cancer Center, New York	1970	1985	35	35	100	7.7	-	12	2	5	3	13	12	23	0	21	14	0	17	5	13	13	22	0	0	0	35	NS	NS	NS	NS	NS	NS	RMS	35	100	14	40	Extremity	35	100	14	40

131	Lawrence et al. (1987)	3297302	1987	National data bases	America	IRS I	1972	1978	592	592	100	-	-	592		0	0	0	0	0	592	511	81	0	0	0	592	0	0	592	0	0	592	no	yes	no	no	yes	no	RMS	592	100	81	13.6824	Extremity	181	30.5743	22	12.1547
						IRS II	1978	1984																																					Paratesticular	107	18.0743	28	26.1682
																																													GU - Bladder-Prostate	41	6.92568	11	26.8293
																																													GU - Non-BP	18	3.04054	1	5.55556
																																													Head and neck, NS	96	16.2162	8	8.33333
																																													Orbit	39	6.58784	0	0
																																													Body wall, Trunk	65	10.9797	2	3.07692
																																													Perineal / Perianal	15	2.53378	2	13.3333
																																													Retroperitoneal	22	3.71622	5	22.7273
																																													Abdomen, Pelvis	8	1.35135	2	25
132	Lee et al. (2010)	20513751	2010	National data bases	Asia	ESFT Database	1986	2008	27	27	100	-	-	0	0	0	0	27	0	0	27	26	1	0	19	7	0	0	0	27	0	0	27	NS	NS	NS	NS	NS	NS	NRSTS	27	100	1	3.7037	Body wall, Trunk	27	100	1	3.7037

133	Li et al. (2021)	34188539	2021	Hospital electromedical records	Asia	Beijing Tongren Hospital	2010	2019	14	14	100	1.08	0.25 - 3.83	0	0	0	0	14	0	0	14	12	4	0	1	13	0	1	13	0	0	0	14	NS	NS	NS	NS	NS	NS	NRSTS	14	100	4	28.5714	Visceral	14	100	4	28.5714
134	Liu et al. (2020)	32973274	2020	Hospital electromedical records	Asia	Peking Union Medical College Hospital	1998	2018	161	147	91.3043	24	0 - 78	0	15	33	43	70	0	0	161	55	15	14	48	43	70	34	103	24	0	0	161	NS	NS	NS	NS	NS	NS	NRSTS	161	100	17	11.5646	Visceral	90	55.9006	-	-
																																													Other	71	44.0994	-	-
135	Livellara et al. (2021)	34962687	2021	National data bases	Europa	Istituto Nazionale Tumori of Milan	1990	2020	57	57	100	14	2 - 20	14	7	27	9	0	31	26	0	52	5	0	48	9	0	0	0	57	0	0	57	NS	NS	NS	NS	NS	NS	NRSTS	57	100	5	8.77193	Extremity	20	35.0877	-	-
																																													Body wall, Trunk	16	28.0702	-	-
																																													Abdomen, Pelvis	11	19.2982	-	-
																																													Head and neck, NS	4	7.01754	-	-
																																													Visceral	5	8.77193	-	-
																																													Other	1	1.75439	-	-
136	Ludmir et al. (2018)	29477293	2018	Hospital electromedical records	America	The University of Texas MD Anderson Cancer Center, Houston, Texas	2006	2014	14	14	100	7.0	0.1 - 15.6	1	1	11	1	0	6	8	0	8	6	0	13	1	0	11	3	0	2	12	0	no	yes	yes	no	yes	yes	RMS	14	100	6	42.8571	Orbit	3	21.4286	-	-
																																													Head and neck, non-parameningeal	3	21.4286	-	-
																																													Head and neck, parameningeal	8	57.1429	-	-
137	Machavoine et al. (2022)	35186818	2022	National data bases	Europa	EpSSG RMS-2005	2005	2016	48	48	100	6	0.33 - 21	0	3	38	7	0	21	27	0	31	17	0	0	0	48	25	21	2	12	33	3	no	yes	no	yes	yes	yes	RMS	48	100	17	35.4167	Head and neck, non-parameningeal	18	37.5	-	-
																																													Head and neck, parameningeal	30	62.5	-	-
138	Madigan et al. (2007)	17828773	2007	Hospital electromedical records	America	Children’s Hospital Los Angeles	1983	2003	14	14	100	1.88	0 - 13	0	3	6	5	0	0	0	14	12	2	0	8	6	0	0	0	14	0	0	14	NS	NS	NS	NS	NS	NS	NRSTS	14	100	2	14.2857	Visceral	5	35.7143	1	20
																																													Body wall, Trunk	2	14.2857	0	0
																																													Retroperitoneal	3	21.4286	1	33.3333
																																													Head and neck, non-parameningeal	2	14.2857	0	0
																																													Biliary tract / Liver	1	7.14286	0	0
																																													Abdomen, Pelvis	1	7.14286	0	0
139	Malempati et al. (2011)	21264837	2011	National data bases	America	IRS IV	1991	2005	1843	1805	97.9381	0.62	0 - 1	396	319	1128	0	0	1072	757	14	1543	242	38	0	0	1843	975	854	14	0	0	1843	NS	NS	NS	NS	NS	NS	RMS	1843	100	242	13.4072	Head and neck, parameningeal	435	23.6028	-	-
						COG - D9602																																							Orbit	209	11.3402	-	-
						COG - D9803																																							Head and neck, non-parameningeal	149	8.08464	-	-
																																													Extremity	212	11.503	-	-
																																													Body wall, Trunk	188	10.2008	-	-
																																													GU - Bladder-Prostate	174	9.44113	-	-
																																													GU - Non-BP	407	22.0836	-	-
																																													NOS	38	2.06186	-	-
140	Malempati et al. (2019)	30351457	2019	National data bases	America	COG - ARST0431	2004	2010	168	162	96.4286	-	-	0	0	0	0	168	0	0	168	76	86	6	0	168	0	33	135	0	0	0	168	NS	NS	NS	NS	NS	NS	RMS	168	100	86	53.0864	Extremity	46	27.381	-	-
						COG - ARST08P1	2008	2015																																					GU - Bladder-Prostate	13	7.7381	-	-
																																													GU - Non-BP	18	10.7143	-	-
																																													Head and neck, non-parameningeal	8	4.7619	-	-
																																													Thorax	2	1.19048	-	-
																																													Head and neck, parameningeal	18	10.7143	-	-
																																													Perineal / Perianal	8	4.7619	-	-
																																													Retroperitoneal	25	14.881	-	-
																																													Body wall, Trunk	14	8.33333	-	-
																																													Other	16	9.52381	-	-
141	Mandell et al. (1990)	2233517	1990	Hospital electromedical records	America	Memorial Sloan-Kettering Cancer Center, New York	1970	1987	27	27	100	10	0.5 - 22	10	2	10	3	0	14	13	0	14	13	0	22	5	0	14	13	0	0	0	27	no	yes	no	no	yes	no	RMS	27	100	13	48.1481	Extremity	27	100	13	48.1481

142	Marina et al. (1989)	2551479	1989	Hospital electromedical records	America	St. Jude Children’s Research Hospital, Memphis	1962	1987	26	26	100	14	2 - 19	1	7	11	7	0	0	0	26	19	7	0	10	16	0	0	0	26	0	0	26	NS	NS	NS	NS	NS	NS	NRSTS	26	100	7	26.9231	Abdomen, Pelvis	6	23.0769	3	50
																																													Visceral	3	11.5385	1	33.3333
																																													Thorax	10	38.4615	1	10
																																													Retroperitoneal	3	11.5385	1	33.3333
																																													Extremity	4	15.3846	1	25
143	Martelli et al. (1999)	10561266	1999	National data bases	America	SIOP MMT-84	1984	1994	36	34	94.4444	1.75 (vulvovaginal) 15 (uterine)	0.75 - 15.6 (vulvovaginal) 0.83 - 16.6 (uterine)	0	0	0	0	36	24	12	0	35	1	0	0	0	36	20	16	0	0	0	36	NS	NS	NS	NS	NS	NS	RMS	36	100	1	2.94118	GU - Non-BP	36	100	1	2.94118
						SIOP MMT-89

144	Martynov et al. (2024)	38879672	2024	National data bases	Europa	CWS-96	-	-	196	173	88.2653	7.62 (IRS I-III) 16.4 (IRS IV)	-	183			13	0	117	62	17	140	33	23	183	13	0	108	85	3	196	0	0	no	yes	yes	yes	yes	yes	RMS	196	100	33	19.0751	Paratesticular	196	100	33	19.0751
						CWS-2002-P
						CWS-SoTiSaR

145	Mazzoleni et al. (2005)	15895378	2005	National data bases	Europa	IRG RMS-79	1979	1998	125	124	99.2	-	-	17	17	91	0	0	0	0	125	100	24	1	0	0	125	47	75	3	0	0	125	NS	NS	NS	NS	NS	NS	RMS	125	100	24	19.3548	Orbit	19	15.2	-	-
						IRG RMS-88																																							Head and neck, non-parameningeal	16	12.8	-	-
						IRG RMS-96																																							Head and neck, parameningeal	18	14.4	-	-
																																													Extremity	19	15.2	-	-
																																													GU - Bladder-Prostate	8	6.4	-	-
																																													GU - Non-BP	6	4.8	-	-
																																													Other	39	31.2	-	-
146	McDowell et al. (2010)	20338746	2010	National data bases	Europa	SIOP MMT-98	1998	2005	146	130	89.0411	4.28 (SRG) 10.64 (PRG)	0.52 - 9.93 (SRG) 1.74 - 17.49 (PRG)	0	0	0	0	146	44	96	6	65	65	16	22	124	0	30	113	3	0	0	146	NS	NS	NS	NS	NS	NS	RMS	146	100	65	50	Orbit	1	0.684932	-	-
																																													Head and neck, non-parameningeal	6	4.10959	-	-
																																													Head and neck, parameningeal	33	22.6027	-	-
																																													GU - Bladder-Prostate	9	6.16438	-	-
																																													GU - Non-BP	5	3.42466	-	-
																																													Extremity	36	24.6575	-	-
																																													Thorax	8	5.47945	-	-
																																													Retroperitoneal	9	6.16438	-	-
																																													Abdomen, Pelvis	30	20.5479	-	-
																																													Perineal / Perianal	1	0.684932	-	-
																																													NOS	8	5.47945	-	-
147	Meister et al. (2020)	32812260	2020	National data bases	Europa	CWS-81	1981	2009	159	146	91.8239	12.7	0 - 21	39	31	70	19	0	0	0	159	131	15	13	140	19	0	47	103	9	0	0	159	NS	NS	NS	NS	NS	NS	NRSTS	159	100	15	10.274	Extremity	67	42.1384	-	-
						CWS-86																																							Head and neck, non-parameningeal	20	12.5786	-	-
						CWS-91																																							Head and neck, parameningeal	12	7.54717	-	-
						CWS-96																																							Other	59	37.1069	-	-
						CWS-2002-P																																							GU - Bladder-Prostate	1	0.628931	-	-
						CWS-SoTiSaR	2009	2015
148	Mercolini et al. (2021)	34385068	2021	National data bases	Europa	EpSSG MTS 2008	2008	2016	263	245	93.1559	-	-	0	0	0	0	263	65	186	12	90	155	18	0	0	263	57	189	17	0	0	263	no	yes	yes	no	yes	yes	RMS	263	100	155	63.2653	NOS	10	3.80228	-	-
																																													Head and neck, non-parameningeal	12	4.56274	-	-
																																													Head and neck, parameningeal	61	23.1939	-	-
																																													GU - Bladder-Prostate	27	10.2662	-	-
																																													GU - Non-BP	17	6.46388	-	-
																																													Extremity	64	24.3346	-	-
																																													Other	72	27.3764	-	-
149	Mercolini et al. (2022)	36519598	2022	National data bases	Europa	EpSSG RMS-2005	2005	2016	270	270	100	7.1	1.4 - 16.7	0	0	0	0	270	0	0	270	248	22	0	0	0	270	0	0	270	0	0	270	NS	NS	NS	NS	NS	NS	RMS	270	100	22	8.14815	-
						EpSSG MTS 2008
150	Metts et al. (2023)	36857314	2023	National data bases	America	COG - D9602	1997	2013	218	216	99.0826	-	-	5	42	170	1	0	211	7	0	215	1	2	0	0	218	213	5	0	13	13	192	NS	NS	NS	no	yes	yes	RMS	218	100	1	0.462963	Orbit	218	100	1	0.462963
						COG - D9802
						COG - D9803
						COG - ARST0331
						COG - ARST0431
						COG - ARST0531
						COG - ARST08P1
151	Meza et al. (2006)	16921036	2006	National data bases	America	IRS III	1984	1991	1258	1258	100	-	-	308	225	725	0	0	637	546	0	993	156	0	1258	0	0	641	549	0	0	0	1258	NS	NS	NS	NS	NS	NS	RMS	1258	100	156	12.4006	Extremity	195	15.5008	-	-
						IRS IV	1991	1997																																					GU - Bladder-Prostate	138	10.9698	-	-
																																													GU - Non-BP	226	17.965	-	-
																																													Head and neck, non-parameningeal	102	8.10811	-	-
																																													Orbit	163	12.9571	-	-
																																													Head and neck, parameningeal	261	20.7472	-	-
																																													Other	173	13.752	-	-
152	Minard-Colin et al. (2021)	29781567	2021	National data bases	Europa	IRS III	1981	2009	237	220	92.827	1.9 (vagina) 2.7 (uterus corpus) 13.5 (uterus cervix)	-	33	40	159	0	5	177	53	7	209	11	17	0	0	237	132	93	12	0	0	237	yes	yes	yes	no	yes	yes	RMS	237	100	11	5	GU - Non-BP	237	100	11	5
						IRS IV - pilot
						IRS IV
						COG - D9602
						COG - D9802
						COG - ARST0331
						SIOP MMT-84
						SIOP MMT-89
						SIOP MMT-95
						IRG RMS-79
						IRG RMS-88
						IRG RMS-96
						EpSSG RMS-2005
153	Munnikhuysen et al. (2023)	37081771	2023	National data bases	America	COG - D9602	1994	2013	2157	1902	88.178	-	-	273	298	970	393	223	1009	923	225	1417	485	255	1544	392	221	974	925	258	170	363	1624	NS	NS	NS	NS	NS	NS	RMS	2157	100	485	25.4995	-
						COG - D9802
						COG - D9803
						COG - ARST0331
						COG - ARST0431
						COG - ARST0531
						COG - ARST08P1
154	Murawski et al. (2019)	32706555	2019	National data bases	Europa	CWS-96	-	2007	25	25	100	8	0.33 - 19	0	0	0	0	25	0	0	25	23	2	0	21	4	0	0	25	0	0	0	25	NS	NS	NS	NS	NS	NS	NRSTS	25	100	2	8	Biliary tract / Liver	25	100	2	8
						CWS-2002
						PPSTG
155	Murugan et al. (2018)	28429277	2018	Hospital electromedical records	America	University of Texas MD Anderson Cancer Center	1995	2010	23	23	100	-	8 - 70	0	0	0	0	23	0	0	23	19	4	0	9	14	0	0	0	23	0	0	23	NS	NS	NS	NS	NS	NS	NRSTS	23	100	4	17.3913	Visceral	23	100	4	17.3913
156	Neville et al. (2000)	10693687	2000	National data bases	America	IRS IV	1991	1997	139	139	100	6	-	31	21	54	33	0	0	0	139	80	59	0	0	0	139	0	0	139	0	0	139	yes	yes	yes	no	yes	yes	RMS	139	100	59	42.446	Extremity	139	100	59	42.446


157	Newman et al. (1983)	6688242	1983	Hospital electromedical records	America	UCLA Center for the Health Sciences	1960	1983	26	26	100	-	2 - 56	6	6	12	2	0	0	0	26	17	9	0	21	5	0	0	0	26	0	0	26	NS	NS	NS	NS	NS	NS	RMS	26	100	9	34.6154	Head and neck, NS	26	100	9	34.6154


158	Oberlin et al. (2008)	18467730	2008	National data bases	America	IRS III	1984	2000	788	673	85.4061	8	0.33 - 20	0	0	0	0	788	0	0	788	282	391	115	0	788	0	0	0	788	0	0	788	NS	NS	NS	NS	NS	NS	RMS	788	100	391	58.0981	Orbit	4	0.507614	-	-
						IRS IV - pilot																																							Head and neck, non-parameningeal	32	4.06091	-	-
						IRS IV																																							Head and neck, parameningeal	125	15.8629	-	-
						IRS V																																							GU - Bladder-Prostate	55	6.9797	-	-
						IRS-D9501																																							GU - Non-BP	49	6.21827	-	-
						RMS4.99																																							Extremity	240	30.4569	-	-
						SIOP MMT-84																																							Other	283	35.9137	-	-
						SIOP MMT-98
						MMTIV89-91
159	Oberlin et al. (2015)	26257045	2015	National data bases	Europa	IRS III	1983	2004	643	626	97.3561	6.3	0 - 20.8	346	133	131	33	0	398	222	23	495	131	17	0	0	643	270	364	9	0	0	643	yes	yes	yes	no	yes	yes	RMS	643	100	131	20.9265	Extremity	643	100	131	20.9265
						IRS IV - pilot
						IRS IV
						COG - D9803
						IRG RMS-79
						IRG RMS-88
						IRG RMS-96
						CWS-81
						CWS-86
						CWS-91
						CWS-96
						SIOP MMT-84
						SIOP MMT-89
						SIOP MMT-95
160	Okamara et al. (2006)	16308704	2006	Hospital electromedical records	Asia	Dokkyo University School of Medicine, Japan	1981	2004	29	17	58.6207	14	0.25 - 20	3	6	8	9	3	0	0	29	4	13	12	18	9	2	0	0	29	0	0	29	NS	NS	NS	NS	NS	NS	RMS	29	100	13	76.4706	Perineal / Perianal	29	100	13	76.4706


161	Olibier-Gougenheim et al. (2021)	34310472	2021	Hospital electromedical records	Europa	Multicenter	1991	2013	81	81	100	17	3 - 58	0	0	0	0	81	0	0	81	42	39	0	25	56	0	0	0	81	0	0	81	NS	NS	NS	NS	NS	NS	NRSTS	81	100	39	48.1481	Abdomen, Pelvis	74	91.358	-	-
																																													Other	7	8.64198	-	-
162	Orbach et al. (2013)	23857870	2013	Hospital electromedical records	Europa	Italian Protocols	1980	2009	51	51	100	13	2 - 21	18	10	9	14	0	35	13	3	48	3	0	0	0	51	0	0	51	0	0	51	NS	NS	NS	NS	NS	NS	NRSTS	51	100	3	5.88235	Extremity	32	62.7451	-	-
						International Society of Paediatric Oncology Malignant Mesenchymal Tumour Group Protocols																																							Head and neck, NS	8	15.6863	-	-
						Institut Curie Genetic Laboratory																																							Abdomen, Pelvis	6	11.7647	-	-
																																													Thorax	3	5.88235	-	-
																																													Orbit	2	3.92157	-	-
163	Orbach et al. (2016)	26849118	2016	National data bases	Europa	EpSSG NRSTS 2005	2005	2012	50	50	100	1.4 months	0 - 2	11	8	27	4	0	33	17	0	50	0	0	0	0	50	23	27	0	0	0	50	NS	NS	NS	NS	NS	NS	NRSTS	50	100	0	0	Extremity	27	54	0	0
																																													Abdomen, Pelvis	7	14	0	0
																																													Body wall, Trunk	3	6	0	0
																																													Retroperitoneal	2	4	0	0
																																													Thorax	2	4	0	0
																																													Head and neck, non-parameningeal	4	8	0	0
																																													Head and neck, parameningeal	3	6	0	0
																																													GU - Non-BP	2	4	0	0
																																													Visceral	2	4	0	0
164	Orbach et al. (2022)	35841307	2022	National data bases	Europa	EpSSG NRSTS 2005	2005	2016	11	11	100	14.3	9.0 - 18.8	6	1	3	1	0	6	4	1	11	0	0	0	0	11	8	0	3	0	0	11	NS	NS	NS	NS	NS	NS	NRSTS	11	100	0	0	Extremity	6	54.5455	0	0
						EpSSG MTS 2008	2010	2016																																					Body wall, Trunk	4	36.3636	0	0
																																													NOS	1	9.09091	0	0
165	Orsatti et al. (2020)	33348683	2020	Hospital electromedical records	Europa	Department of Medicine, University of Padova, Italy	2005	2016	66	65	98.4848	6.1	0.01 - 22.5	0	0	0	0	66	19	47	0	53	12	1	0	0	66	42	24	0	0	0	66	NS	NS	NS	NS	NS	NS	RMS	66	100	12	18.4615	Orbit	6	9.09091	-	-
																																													Head and neck, parameningeal	28	42.4242	-	-
																																													Head and neck, non-parameningeal	3	4.54545	-	-
																																													GU - Bladder-Prostate	8	12.1212	-	-
																																													GU - Non-BP	1	1.51515	-	-
																																													Extremity	7	10.6061	-	-
																																													Other	13	19.697	-	-
166	Parasuraman et al. (1999)	10599094	1999	Hospital electromedical records	America	St. Jude Children’s Research Hospital, Memphis	1962	1998	5	5	100	15	1 - 19.5	1	2	0	2	0	4	1	0	4	1	0	3	2	0	0	0	5	0	0	5	NS	NS	NS	NS	NS	NS	NRSTS	5	100	1	20	Abdomen, Pelvis	1	20	0	0
																																													Extremity	3	60	1	33.3333
																																													Thorax	1	20	0	0
167	Parida et al. (2012)	22526545	2012	Hospital electromedical records	America	St. Jude Children’s Research Hospital, Memphis	2004	2010	23	23	100	-	-	0	0	0	0	6	0	0	6	5	1	0	0	0	6	0	0	6	0	0	6	no	yes	yes	yes	yes	yes	RMS	6	26.087	1	4.34783	Extremity	6	100	1	16.6667
														0	0	0	0	17	0	0	17	17	0	0	0	0	17	0	0	17	0	0	17							NRSTS	17	73.913	0	0	Extremity	17	100	0	0





168	Parida et al. (2013)	23708972	2013	Hospital electromedical records	America	St. Jude Children’s Research Hospital, Memphis	1980	2009	15	15	100	0.25	0 - 3	0	0	0	0	15	0	0	15	14	1	0	14	1	0	0	0	15	0	0	15	no	yes	no	no	yes	no	NRSTS	15	100	1	6.66667	Extremity	8	53.3333	0	0
																																													Thorax	2	13.3333	0	0
																																													Retroperitoneal	1	6.66667	1	100
																																													Other	4	26.6667	0	0
169	Peng et al. (2021)	33738541	2021	Hospital electromedical records	Asia	SNOMED	2007	2020	23	23	100	17	11 - 21	0	0	0	0	23	0	0	23	22	1	0	20	3	0	0	0	23	0	0	23	NS	NS	NS	NS	NS	NS	NRSTS	23	100	1	4.34783	Extremity	16	69.5652	0	0
																																													Head and neck, NS	2	8.69565	1	50
																																													Thorax	2	8.69565	0	0
																																													Body wall, Trunk	2	8.69565	0	0
																																													Retroperitoneal	1	4.34783	0	0
170	Perruccio et al. (2018)	29192742	2018	National data bases	Europa	AIEOP Centers	1979	2004	10	10	100	3	0.02 - 11	2	1	5	2	0	2	7	1	9	1	0	8	2	0	0	0	10	0	0	10	NS	NS	NS	NS	NS	NS	RMS	10	100	1	10	Biliary tract / Liver	10	100	1	10
						IRG RMS-79	1979	1987
						IRG RMS-88	1988	1995
						IRG RMS-96	1996	2004
171	Pierobon et al. (2018)	31386009	2018	National data bases	Europa	IRG RMS-79	1979	2016	39	38	97.4359	-	-	1	1	20	17	0	7	31	1	20	18	1	0	0	39	7	28	4	0	0	39	NS	NS	NS	NS	NS	NS	RMS	39	100	18	47.3684	Head and neck, non-parameningeal	1	2.5641	-	-
						IRG RMS-88																																							Head and neck, parameningeal	27	69.2308	-	-
						IRG RMS-96																																							GU - Non-BP	2	5.12821	-	-
						EpSSG RMS-2005																																							Extremity	7	17.9487	-	-
						MMTIV89-91																																							Other	1	2.5641	-	-
						IRG RMS-4.99																																							NOS	1	2.5641	-	-
						EpSSG MTS 2008
172	Pondrom et al. (2020)	32658383	2020	National data bases	Europa	French national LFS Database	-	2019	31	31	100	2.3	0.4 - 19.1	0	0	0	0	31	12	10	9	28	3	0	29	2	0	0	0	31	0	0	31	NS	NS	NS	NS	NS	NS	RMS	31	100	3	9.67742	Head and neck, non-parameningeal	9	29.0323	2	22.2222
																																													Head and neck, parameningeal	4	25.8065	1	12.5
																																													Extremity	8	9.67742	0	0
																																													Body wall, Trunk	3	6.45161	0	0
																																													GU - Bladder-Prostate	2	6.45161	0	0
																																													Thorax	3	9.67742	0	0
																																													Retroperitoneal	1	3.22581	0	0
																																													Abdomen, Pelvis	1	3.22581	0	0
173	Portera et al. (2001)	11169942	2001	Hospital electromedical records	America	University of Texas MD Anderson Cancer Center	1959	1998	74	74	100	26	3 - 68	0	20	6	48	0	30	44	0	73	1	0	26	48	0	0	0	74	0	0	74	NS	NS	NS	NS	NS	NS	NRSTS	74	100	74	100	Head and neck, non-parameningeal	7	9.45946	-	-
																																													Head and neck, parameningeal	2	2.7027	-	-
																																													Body wall, Trunk, Retroperitoneal	21	28.3784	-	-
																																													Extremity	44	59.4595	-	-
174	Qualman et al. (2008)	18985676	2008	National data bases	America	IRSG or COG Register	1995	1998	546	510	93.4066	-	-	106	60	273	102	5	257	281	8	404	106	36	0	0	546	254	283	9	0	0	546	NS	NS	NS	NS	NS	NS	RMS	546	100	106	20.7843	Orbit	56	10.2564	-	-
																																													Head and neck, non-parameningeal	38	6.95971	-	-
																																													GU - Non-BP	106	19.4139	-	-
																																													Head and neck, parameningeal	113	20.696	-	-
																																													GU - Bladder-Prostate	53	9.70696	-	-
																																													Extremity	77	14.1026	-	-
																																													Other	103	18.8645	-	-
175	Qureshi et al. (2013)	23982393	2013	Hospital electromedical records	Asia	Tata Memorial Centre, Bombay, India	2005	2013	32	32	100	10	0.92 - 19	0	0	0	0	32	0	0	32	29	3	0	26	6	0	14	18	0	0	0	32	NS	NS	NS	NS	NS	NS	NRSTS	32	100	3	9.375	Extremity	19	59.375	-	-
																																													Body wall, Trunk	4	12.5	-	-
																																													Head and neck, NS	3	9.375	-	-
																																													Abdomen, Pelvis	5	15.625	-	-
																																													Perineal / Perianal	1	3.125	-	-
176	Raney et al. (1988)	2843274	1988	National data bases	America	IRS I	1972	1978	129	129	100	10.5	0.25 - 21	0	0	0	129	0	0	0	129	126	3	0	0	129	0	0	0	129	0	0	129	NS	NS	NS	NS	NS	NS	RMS	129	100	3	2.32558	Extremity	34	26.3566	0	0
																																													Head and neck, NS	27	20.9302	0	0
																																													GU - Bladder-Prostate	25	19.3798	1	4
																																													Retroperitoneal	14	10.8527	0	0
																																													Body wall, Trunk	12	9.30233	0	0
																																													Thorax	9	6.97674	1	11.1111
																																													Biliary tract / Liver	4	3.10078	1	25
																																													Perineal / Perianal	2	1.55039	0	0
																																													Orbit	2	1.55039	0	0
177	Raney et al. (2002)	11835233	2002	National data bases	America	IRS I	1972	1978	611	391	63.9935	-	-	0	166	129	316	0	69	335	207	66	325	220	0	0	611	194	207	210	0	0	611	NS	NS	NS	NS	NS	NS	RMS	611	100	325	83.1202	Head and neck, parameningeal	611	100	325	83.1202
						IRS II	1978	1984
						IRS III	1984	1991
						IRS IV - pilot	1987	1991
						IRS IV	1991	1997
178	Raney et al. (2008)	18266224	2008	National data bases	America	IRS II	1978	1997	91	91	100	5	1 - 19	0	0	0	0	91	0	0	91	79	12	0	0	91	0	0	0	91	0	0	91	yes	yes	yes	no	yes	yes	RMS	91	100	12	13.1868	Head and neck, parameningeal	91	100	12	13.1868
						IRS III
						IRS IV - pilot
						IRS IV
179	Raney et al. (2008)	18523987	2008	National data bases	America	IRSG Protocols	1972	2005	10	10	100	6.35	2.6 - 17.8	4	2	1	3	0	3	2	5	9	1	0	7	3	0	0	10	0	0	0	10	NS	NS	NS	NS	NS	NS	RMS	10	100	1	10	Visceral	10	100	1	10

180	Raney et al. (2012)	18240175	2012	National data bases	America	IRS III	1984	1997	47	47	100	5	0 - 15	11	19	16	1	0	0	0	47	33	14	0	0	0	47	0	0	47	0	0	47	yes	yes	yes	no	yes	yes	RMS	47	100	14	29.7872	Head and neck, non-parameningeal	47	100	14	29.7872
						IRS IV
						IRS IV - pilot

181	Raney et al. (2013)	22961750	2013	National data bases	America	IRS III	1984	1997	24	20	83.3333	5	0.14 - 17	0	4	20	0	0	19	3	2	21	0	3	0	0	24	24	0	0	0	0	24	NS	NS	NS	NS	NS	NS	RMS	24	100	0	0	Orbit	24	100	0	0
						IRS IV



182	Réguerre et al. (2012)	22154650	2012	National data bases	Europa	SIOP MMT-84	1984	2004	97	87	89.6907	4.33	0.42 - 18	5	15	77	0	0	23	71	3	60	27	10	0	0	97	20	76	1	0	0	97	yes	yes	yes	no	yes	yes	RMS	97	100	27	31.0345	Abdomen, Pelvis	59	14.433	14	23.7288
						SIOP MMT-89																																							Perineal / Perianal	22	9.27835	9	40.9091
						SIOP MMT-95																																							GU - Non-BP	9	2.06186	2	22.2222
																																													Body wall, Trunk	7	2.06186	2	28.5714
183	Ricard et al. (2011)	21716019	2011	Hospital electromedical records	Europa	Université de Lyon, Faculté de Médecine, Lyon, France	2004	2009	13	13	100	9.6	1.8 - 19.1	4	1	2	6	0	0	0	13	8	5	0	0	0	13	0	0	13	0	0	13	no	yes	yes	no	yes	yes	RMS	13	100	5	38.4615	Head and neck, non-parameningeal	4	30.7692	-	-
																																													Extremity	4	30.7692	-	-
																																													GU - Non-BP	3	23.0769	-	-
																																													Head and neck, parameningeal	2	15.3846	-	-
184	Rodary et el. (1991)	2011101	1991	National data bases	Europa	IRS II	1978	1982	951	934	98.2124	-	-	0	0	0	0	951	514	437	0	822	112	17	0	0	951	328	318	315	0	0	951	NS	NS	NS	NS	NS	NS	RMS	951	100	112	11.9914	Orbit	144	15.142	-	-
						SIOP RMS-75	1975	1984																																					Head and neck, non-parameningeal	112	11.7771	-	-
						CWS-81	1981	1986																																					Head and neck, parameningeal	167	17.5605	-	-
						IRG RMS-79	1979	1986																																					GU - Bladder-Prostate	109	11.4616	-	-
																																													GU - Non-BP	133	13.9853	-	-
																																													Extremity	133	13.9853	-	-
																																													Other	193	20.2944	-	-
185	Rodeberg et al. (2010)	20473932	2010	National data bases	America	IRS IV	1979	1998	322	279	86.646	-	-	26	106	190	0	0	148	150	24	279	22	43	0	0	322	0	0	322	0	0	322	NS	NS	NS	NS	NS	NS	RMS	322	100	22	7.8853	GU - Bladder-Prostate	322	100	22	7.8853
						SIOP MMT-84
						IRG RMS-79
						IRG RMS-88
						CWS-91
186	Rodeberg et al. (2011)	21357792	2011	National data bases	America	IRS IV	1991	1997	898	898	100	-	-	196	119	506	77	0	434	463	1	696	125	77	0	0	898	428	470	0	0	0	898	yes	yes	no	no	yes	yes	RMS	898	100	125	13.9198	Extremity	103	11.4699	24	23.301
																																													Head and neck, non-parameningeal	143	15.9243	13	9.09091
																																													GU - Bladder-Prostate	92	10.245	11	11.9565
																																													Gastrointestinal tract	7	0.77951	0	0
																																													Head and neck, parameningeal	205	22.8285	36	17.561
																																													Paratesticular	127	14.1425	14	11.0236
																																													Perineal / Perianal	14	1.55902	7	50
																																													Retroperitoneal	57	6.34744	16	28.0702
																																													Body wall, Trunk	37	4.12027	2	5.40541
																																													GU - Non-BP	30	3.34076	0	0
187	Rodeberg et al. (2011)	24048802	2011	National data bases	America	COG - D9803	1999	2005	570	538	94.386	-	-	32	77	451	0	10	0	0	570	452	106	12	0	0	570	275	282	13	0	0	570	NS	NS	NS	NS	NS	NS	RMS	570	100	106	19.7026	Extremity	89	15.614	-	-
																																													GU - Bladder-Prostate	82	14.386	-	-
																																													Head and neck, parameningeal	206	36.1404	-	-
																																													Perineal, retroperitoneal	69	12.1053	-	-
																																													Other	113	19.8246	-	-
188	Rodriguez-Galindo et al. (2000)	10618624	2000	Hospital electromedical records	America	St. Jude Children’s Research Hospital, Memphis	1962	1997	12	11	91.6667	16	4 - 20	3	4	4	1	0	5	7	0	9	2	1	11	1	0	0	0	12	0	0	12	NS	NS	NS	NS	NS	NS	NRSTS	12	100	2	18.1818	Extremity	7	58.3333	2	18.1818
																																													Head and neck, non-parameningeal	1	8.33333	0	0
																																													Orbit	2	16.6667	0	0
																																													Head and neck, parameningeal	1	8.33333	0	0
																																													Thorax	1	8.33333	0	0
189	Rogers et al. (2017)	28205365	2017	National data bases	Europa	SIOP MMT-89	1989	2003	159	157	98.7421	5.6	0.3 - 17.6	111	36	2	0	10	135	24	0	148	11	0	0	0	159	102	48	9	9	2	148	no	yes	yes	no	yes	yes	RMS	159	100	11	7.00637	Paratesticular	159	100	11	7.00637
						SIOP MMT-95
190	Rogers et al. (2020)	32573979	2020	National data bases	Europa	EpSSG RMS-2005	2005	2016	237	237	100	9.0	0.4 - 22.6	0	0	0	0	237	0	0	237	209	28	0	0	0	237	104	133	0	145	4	88	no	yes	yes	no	yes	yes	RMS	237	100	28	11.8143	Paratesticular	237	100	28	11.8143



191	Rogers et al. (2022)	35460336	2022	National data bases	Europa	SIOP MMT-95	1995	2003	50	50	100	6.4	0.1 - 19.6	4	6	40	0	0	21	29	0	27	23	0	0	0	50	17	33	0	14	16	20	no	yes	no	no	yes	yes	RMS	50	100	23	46	Perineal / Perianal	50	100	23	46
						IRG RMS-96	1996	2005
						EpSSG RMS-2005	2005	2016

192	Rossetti et al. (2021)	-	2021	Hospital electromedical records	America	Pediatric Hospital Dr. Juan P. Garrahan, Buenos Aires, Argentina	2005	2019	22	22	100	11.5	2.55 - 15.8	3	3	11	0	5	0	0	22	21	1	0	17	5	0	6	11	5	0	0	22	NS	NS	NS	NS	NS	NS	NRSTS	22	100	1	4.54545	Extremity	15	68.1818	-	-
																																													Other	7	31.8182	-	-
193	Routh et al. (2021)	32525556	2021	National data bases	America	COG - D9602	1997	2004	279	279	100	8.1	0.09 - 28.3	187	84	8	0	0	252	27	0	252	27	0	0	0	279	118	156	5	0	0	279	no	yes	no	no	yes	no	RMS	279	100	27	9.67742	Paratesticular	279	100	27	9.67742
						COG - ARST0331	1999	2005
						COG - D9802	2004	2011
						COG - ARST0531	2006	2012
194	Ruymann et al. (1984)	6546301	1984	National data bases	Europa	IRS I	1972	1977	30	30	100	10	0.25 - 20.66	0	0	0	30	0	0	0	30	16	14	0	0	30	0	0	0	30	0	0	30	NS	NS	NS	NS	NS	NS	RMS	30	100	14	46.6667	Extremity	11	36.6667	-	-
																																													Head and neck, NS	9	30	-	-
																																													GU - Bladder-Prostate	5	16.6667	-	-
																																													GU - Non-BP	1	3.33333	-	-
																																													Body wall, Trunk	3	10	-	-
																																													Retroperitoneal	1	3.33333	-	-
195	Ruymann et al. (1985)	4005814	1985	National data bases	America	IRS I	1972	1983	10	10	100	3	1 - 9	0	2	5	3	0	0	0	10	1	9	0	7	3	0	0	10	0	0	0	10	yes	yes	yes	no	yes	no	RMS	10	100	1	10	Biliary tract / Liver	10	100	1	10
						IRS II
196	Saenz et al. (1997)	9338477	1997	Hospital electromedical records	America	Memorial Sloan-Kettering Cancer Center, New York	1972	1996	15	15	100	16	0.5 - 25	0	0	0	0	15	3	12	0	13	2	0	12	3	0	4	11	0	0	0	15	NS	NS	NS	NS	NS	NS	RMS	15	100	2	13.3333	Thorax	15	100	2	13.3333

197	Saito et al. (2017)	28114920	2017	Hospital electromedical records	Asia	National Cancer Center Hospital, Tokyo, Japan	-	-	7	7	100	-	8 - 50	0	0	0	0	7	4	3	0	6	1	0	2	5	0	5	2	0	0	0	7	no	yes	yes	no	yes	yes	NRSTS	7	100	1	14.2857	Extremity	7	100	1	14.2857
198	Sari et al. (2009)	-	2009	Hospital electromedical records	Asia	Ankara Children’s Hospital	1992	2007	13	13	100	12	3 - 16	0	0	0	0	13	0	0	13	10	3	0	8	5	0	0	0	13	0	0	13	NS	NS	NS	NS	NS	NS	NRSTS	13	100	2	15.3846	Extremity	7	53.8462	-	-
																																													Orbit	3	23.0769	-	-
																																													Body wall, Trunk	2	15.3846	-	-
																																													Head and neck, parameningeal	1	7.69231	-	-
199	Scheer et al. (2016)	27003095	2016	National data bases	Europa	CWS-81	1980	2010	27	19	70.3704	16.7	-	0	0	0	0	27	4	22	1	13	6	8	0	27	0	1	26	0	0	0	27	NS	NS	NS	NS	NS	NS	NRSTS	27	100	6	31.5789	Extremity	21	77.7778	-	-
						CWS-86																																							Head and neck, NS	2	7.40741	-	-
						CWS-91																																							Thorax	3	11.1111	-	-
						CWS-96																																							Abdomen, Pelvis	1	3.7037	-	-
						CWS-2002
						CWS-2002-P
200	Scheer et al. (2016)	27638676	2016	National data bases	Europa	CWS-81	1981	2010	52	47	90.3846	13.9	0.9 - 20.9	12	40		0	0	25	25	2	43	4	5	0	0	52	14	38	0	0	0	52	NS	NS	NS	NS	NS	NS	NRSTS	52	100	4	8.51064	-
						CWS-86
						CWS-91
						CWS-96
						CWS-2002
						CWS-2002-P
						CWS-SoTiSaR
201	Scheer et al. (2020)	31932909	2020	National data bases	Europa	CWS-81	1981	2018	432	399	92.3611	13.8	0.1 - 20.9	88	114	185	45	0	250	163	19	364	34	34	387	45	0	207	220	5	0	0	432	yes	yes	yes	no	yes	yes	NRSTS	432	100	34	8.5213	Extremity	350	81.0185	-	-
						CWS-86																																							Head and neck, NS	38	8.7963	-	-
						CWS-91																																							Body wall, Trunk	44	10.1852	-	-
						CWS-96
						CWS-2002
						CWS-2002-P
						CWS-SoTiSaR
202	Scheer et al. (2021)	34272609	2021	National data bases	Europa	CWS-81	1980	2013	185	176	95.1351	13.9	0.1 - 56	84	101	0	0	0	136	49	0	179	6	0	0	0	185	126	59	0	0	0	185	NS	NS	NS	NS	NS	NS	NRSTS	185	100	6	3.40909	Extremity	140	75.6757	-	-
						CWS-86																																							Head and neck, NS	10	5.40541	-	-
						CWS-91																																							Body wall, Trunk	35	18.9189	-	-
						CWS-96
						CWS-2002
						CWS-2002-P
						CWS-SoTiSaR
203	Schloemer et al. (2023)	37783659	2023	National data bases	America	COG - D9802	1997	2013	179	169	94.4134	14.8	0.02 - 26.3	0	0	0	0	179	11	167	1	51	118	10	0	178	1	51	128	0	3	68	108	NS	NS	NS	no	yes	yes	RMS	179	100	118	69.8225	Extremity	57	31.8436	-	-
						COG - D9803																																							Retroperitoneal	25	13.9665	-	-
						COG - ARST0431																																							Body wall, Trunk	18	10.0559	-	-
						COG - ARST08P1																																							GU - Bladder-Prostate	15	8.37989	-	-
																																													Head and neck, parameningeal	14	7.82123	-	-
																																													Perineal / Perianal	13	7.26257	-	-
																																													GU - Non-BP	12	6.70391	-	-
																																													Other	9	5.02793	-	-
																																													Head and neck, non-parameningeal	7	3.91061	-	-
204	Schoot et al. (2022)	35709412	2022	National data bases	Europa	MTS 2008	2010	2016	372	364	97.8495	-	-	0	0	0	0	372	0	0	372	161	203	8	0	372	0	86	258	28	0	0	372	no	yes	yes	no	yes	yes	RMS	372	100	203	55.7692	Orbit	1	0.268817	-	-
						BERNIE																																							Head and neck, parameningeal	78	20.9677	-	-
																																													Head and neck, non-parameningeal	16	4.30108	-	-
																																													GU - Bladder-Prostate	40	10.7527	-	-
																																													GU - Non-BP	24	6.45161	-	-
																																													Extremity	102	27.4194	-	-
																																													Other	111	29.8387	-	-
205	Schwarz et al. (1998)	9718171	1998	Hospital electromedical records	America	Memorial Sloan-Kettering Cancer Center, New York	1972	1997	32	32	100	22	7 - 41	0	0	0	0	32	0	0	32	21	11	0	20	12	0	0	0	32	0	0	32	NS	NS	NS	NS	NS	NS	NRSTS	32	100	11	34.375	Abdomen, Pelvis	32	100	11	34.375
206	Seitz et al. (2011)	21370402	2011	National data bases	Europa	CWS-96	1996	2002	63	63	100	5.3	0 - 16	3	4	56	0	0	0	0	63	47	16	0	0	0	63	19	44	0	0	0	63	NS	NS	NS	NS	NS	NS	RMS	63	100	16	25.3968	GU - Bladder-Prostate	63	100	16	25.3968
207	Seitz et al. (2016)	27828824	2016	National data bases	Europa	CWS-86	1986	2008	147	147	100	7.02	0.39 - 20.88	114	29	4	0	0	0	0	147	131	16	0	0	0	147	85	47	15	0	0	147	NS	NS	NS	NS	NS	NS	RMS	147	100	16	10.8844	Paratesticular	147	100	16	10.8844
						CWS-91
						CWS-96
						CWS-2002-P
208	Seitz et al. (2018)	30421578	2018	National data bases	Europa	CWS-81	1981	2014	62	57	91.9355	7.0	0 - 21	9	17	36	0	0	0	0	62	50	7	5	0	0	62	15	47	0	0	0	62	no	yes	yes	NS	NS	NS	NRSTS	62	100	7	12.2807	Thorax	62	100	7	12.2807
						CWS-86
						CWS-91
						CWS-96
						CWS-2002-P
209	Sercarz et al. (1995)	7729989	1995	Hospital electromedical records	America	University of California, Los Angeles (UCLA) Medical Center	1955	1988	32	32	100	7	1 - 18	8	6	18	0	0	0	0	32	28	4	0	0	0	32	0	0	32	0	0	32	NS	NS	NS	NS	NS	NS	RMS	32	100	4	12.5	Head and neck, non-parameningeal	8	25	-	-
																																													Orbit	14	43.75	-	-
																																													Head and neck, parameningeal	10	31.25	-	-
210	Shenoy et al. (2021)	33302115	2021	National data bases	America	COG - D9602	1997	2013	1648	1635	99.2112	-	-	294	307	927	117	3	1008	637	3	1357	278	13	0	0	1648	935	678	35	88	258	1302	NS	NS	NS	NS	NS	NS	RMS	1648	100	278	17.0031	Orbit	206	12.5	-	-
						COG - D9802																																							Head and neck, non-parameningeal	151	9.16262	-	-
						COG - D9803																																							GU - Non-BP	367	22.2694	-	-
						COG - ARST0331																																							Head and neck, parameningeal	375	22.7549	-	-
						COG - ARST0531																																							GU - Bladder-Prostate	144	8.73786	-	-
																																													Extremity	159	9.64806	-	-
																																													Other	246	14.9272	-	-
211	Shi et al. (2016)	27781381	2016	National data bases	America	NCDB	1998	2012	103	22	21.3592	9	-	0	0	0	0	103	0	0	103	21	1	81	54	10	39	0	0	103	0	0	103	no	yes	no	no	yes	no	NRSTS	103	100	1	4.54545	Biliary tract / Liver	103	100	1	4.55
212	Siddiqui et al. (2019)	30629809	2019	National data bases	America	NCDB	2004	2013	157	157	100	9.38	-	7	6	11	24	109	24	118	15	137	20	0	124	24	9	59	26	72	0	0	157	NS	NS	NS	NS	NS	NS	RMS	157	100	20	12.7389	Head and neck, parameningeal	157	100	20	12.7389




213	Slater et al. (2022)	34865946	2022	National data bases	Europa	EpSSG RMS-2005	2005	2016	490	482	98.3673	-	0 - 3	34	51	405	0	0	284	192	14	423	59	8	0	0	490	239	246	5	277	57	156	NS	NS	NS	NS	NS	NS	RMS	490	100	59	12.2407	Orbit	21	4.28571	-	-
																																													Head and neck, non-parameningeal	45	9.18367	-	-
																																													Head and neck, parameningeal	77	15.7143	-	-
																																													GU - Bladder-Prostate	116	23.6735	-	-
																																													GU - Non-BP	70	14.2857	-	-
																																													Extremity	64	13.0612	-	-
																																													Other	87	17.7551	-	-
214	Sobieraj et al. (2023)	37642250	2023	Hospital electromedical records	Europa	Institute of Mother and Child in Warsaw	2009	2022	10	10	100	-	0.67 - 17	1	2	6	0	1	0	0	10	6	2	2	10	0	0	0	0	10	0	0	10	NS	NS	NS	NS	NS	NS	RMS	10	100	2	20	GU - Non-BP	10	100	2	20
215	Sparber-Sauer et al. (2018)	30124238	2018	National data bases	Europa	CWS-81	1985	2014	61	36	59.0164	14	3 - 20	33	6	6	0	16	31	10	20	34	2	25	37	24	0	36	24	1	0	0	61	NS	NS	NS	NS	NS	NS	NRSTS	61	100	2	5.55556	Extremity	31	50.8197	-	-
						CWS-86																																							Head and neck, NS	8	13.1148	-	-
						CWS-91																																							Other	7	11.4754	-	-
						CWS-96
						CWS-2002-P
						CWS-SoTiSaR
216	Sparber-Sauer et al. (2019)	31215116	2019	National data bases	Europa	CWS-81	1985	2015	67	54	80.597	14	0.7 - 26.9	21	11	21	14	0	24	35	8	39	15	13	0	0	67	25	34	8	0	0	67	no	yes	yes	no	yes	yes	NRSTS	67	100	15	27.7778	-
						CWS-86
						CWS-91
						CWS-96
						CWS-2002-P
						CWS-SoTiSaR
217	Sparber-Sauer et al. (2019)	31814291	2019	National data bases	Europa	CWS-91	1991	2019	41	30	73.1707	5.39	0.8 - 17.34	5	3	24	9	0	16	20	5	25	5	11	23	8	10	17	14	10	0	0	41	no	yes	yes	no	yes	yes	NRSTS	41	100	5	16.6667	Extremity	11	26.8293	-	-
						CWS-96																																							Head and neck, NS	19	46.3415	-	-
						CWS-2002-P																																							Other	11	26.8293	-	-
						CWS-SoTiSaR
218	Sparber-Sauer et al. (2020)	31753608	2020	National data bases	Europa	CWS-81	1985	2015	89	85	95.5056	IRS I-II 0.14	IRS I-II 0 - 1.79	29	17	41	0	2	15	25	49	82	3	4	0	0	89	41	41	7	0	0	89	no	yes	no	no	yes	yes	NRSTS	89	100	3	3.52941	Extremity	23	25.8427	-	-
						CWS-86																																							Head and neck, NS	7	7.86517	-	-
						CWS-91																																							Other	11	12.3596	-	-
						CWS-96
						CWS-2002-P
						CWS-SoTiSaR
219	Sparber-Sauer et al. (2021)	33438323	2021	National data bases	Europa	CWS-81	1981	2016	67	66	98.5075	2.9	0.09 - 18.08	9	15	43	0	0	44	21	2	63	3	1	0	0	67	30	37	0	0	0	67	NS	NS	NS	no	yes	yes	RMS	67	100	3	4.54545	GU - Non-BP	67	100	3	4.54545
						CWS-86
						CWS-91
						CWS-96
						CWS-2002-P
						CWS-SoTiSaR
220	Sparber-Sauer et al. (2021)	34636137	2021	National data bases	Europa	CWS-81	1981	2016	71	58	81.6901	0.4	0 - 17.7	20	10	41	0	0	39	23	9	58	0	23	0	0	71	54	9	8	0	0	71	NS	NS	NS	NS	NS	NS	NRSTS	71	100	0	0	Extremity	17	23.9437	0	0
						CWS-86																																							Head and neck, non-parameningeal	23	32.3944	0	0
						CWS-91																																							Head and neck, parameningeal	12	16.9014	0	0
						CWS-96																																							Other	19	26.7606	0	0
						CWS-2002-P
						CWS-SoTiSaR
221	Sparber-Sauer et al. (2023)	37212486	2023	Hospital electromedical records	Europa	Multicenter	1996	2021	60	57	95	14 (CIC-fused) 0.9 (BCOR rearranged)	0.9 - 23.8 (CIC-fused) 0 - 19.1 (BCOR rearranged)	10		35	15	0	21	39	0	51	6	3	45	15	0	16	42	2	0	0	60	NS	NS	NS	NS	NS	NS	NRSTS	60	100	6	10.5263	Abdomen, Pelvis	32	53.3333	-	-
																																													Extremity	18	30	-	-
																																													Head and neck, NS	10	16.6667	-	-









222	Sparber-Sauer et al. (2024)	37880926	2024	National data bases	Europa	CWS-96	1995	2021	395	383	96.962	6.02	0 - 17.93	0	15	380	0	0	46	327	22	281	102	12	0	0	395	172	203	20	0	0	395	NS	NS	NS	NS	NS	NS	RMS	395	100	102	26.6319	Head and neck, parameningeal	395	100	102	26.6319
						CWS-2002-P
						CWS-SoTiSaR
223	Spunt et al. (2019)	30954717	2019	National data bases	America	EpSSG NRSTS 2005	2005	2015	63	63	100	13.1	2.7 - 24.8	32	6	16	9	0	0	0	63	54	9	0	0	0	63	0	0	63	0	0	63	yes	yes	yes	no	yes	yes	NRSTS	63	100	9	14.2857	Head and neck, NS	10	15.873	-	-
																																													Extremity	43	68.254	-	-
																																													Body wall, Trunk	7	11.1111	-	-
																																													Visceral	3	4.7619	-	-
224	Spunt et al. (2000)	10693686	2000	National data bases	America	IRS I	1972	1998	25	25	100	3.4	0.4 - 9.6	2	4	15	4	0	8	17	0	21	4	0	21	4	0	8	16	1	0	0	25	no	yes	yes	no	yes	yes	RMS	25	100	4	16	Biliary tract / Liver	25	100	4	16
						IRS II
						IRS III
						IRS IV - pilot
						IRS IV
225	Spunt et al. (2020)	31786124	2020	National data bases	America	COG - ARST0332	2007	2012	529	529	100	13.6	0.1 - 29.8	0	0	0	0	529	0	0	529	509	20	0	449	80	0	195	334	0	0	0	529	yes	yes	yes	yes	yes	yes	NRSTS	529	100	20	3.78072	Extremity	289	54.6314	-	-
																																													Visceral	111	20.983	-	-
																																													Body wall, Trunk	75	14.1777	-	-
																																													Head and neck, NS	54	10.2079	-	-












226	Stanelle et al. (2013)	22878620	2013	Hospital electromedical records	America	Memorial Sloan-Kettering Cancer Center, New York	1970	2010	111	111	100	15.4	4 - 22	0	0	0	0	111	0	0	111	105	6	0	0	0	111	56	51	4	0	0	111	no	yes	yes	no	yes	yes	NRSTS	111	100	6	5.40541	Extremity	111	100	6	5.40541
227	Stein et al. (2013)	23385048	2013	Hospital electromedical records	Europa	University of Mainz, Germany	1975	2011	25	25	100	4	1 - 18	0	8	12	5	0	0	0	25	24	1	0	0	0	25	0	0	25	0	0	25	NS	NS	NS	NS	NS	NS	RMS	25	100	1	4	GU - Bladder-Prostate	25	100	1	4
228	Sung et al. (2004)	15288290	2004	National data bases	America	IRS III	1984	1991	1160	1007	86.8103	-	-	210	175	654	121	0	496	533	131	833	174	153	0	0	1160	505	548	107	0	0	1160	NS	NS	NS	NS	NS	NS	RMS	1160	100	174	17.279	Head and neck, non-parameningeal	90	7.75862	-	-
						IRS IV - pilot	1987	1991																																					Head and neck, parameningeal	248	21.3793	-	-
						IRS IV	1991	1997																																					Orbit	111	9.56897	-	-
																																													Extremity	162	13.9655	-	-
																																													GU - Bladder-Prostate	136	11.7241	-	-
																																													Other	365	31.4655	-	-
229	Tagarelli et al. (2012)	22784490	2012	National data bases	Europa	STSC Protocols	1979	2011	12	12	100	-	0.8 - 21.1	0	0	0	0	1	1	0	0	1	0	0	1	0	0	0	0	1	0	0	1	NS	NS	NS	no	yes	yes	RMS	1	8.33333	0	0	Visceral	1	100	0	0
														0	0	0	0	11	6	5	0	10	1	0	8	3	0	0	0	11	0	0	11							NRSTS	11	91.6667	1	9.09091	Visceral	10	1000	1	10



230	Talenti et al. (2021)	34304299	2021	Hospital electromedical records	Europa	Great Ormond Street Hospital for Children, London, UK	2010	2020	52	52	100	4.47	0.44 - 13.55	0	0	0	0	52	0	0	52	42	10	0	51	1	0	0	0	52	0	0	52	NS	NS	NS	NS	NS	NS	RMS	52	100	10	19.2308	Head and neck, non-parameningeal	6	11.5385	-	-
						Azienda Ospedaliera Universitaria Integrata di Verona, Verona, Italy																																							Head and neck, parameningeal	33	63.4615	-	-
						Azienda Ospedaliera di Rilieva Nazionale “Santobono-Pausilipon”, Naples, Italy																																							Orbit	13	25	-	-
231	Tan et al. (2022)	36505873	2022	Hospital electromedical records	Asia	Peking University Cancer Hospital and Institute, Bejing, China	2015	2022	56	56	100	6.5	1 - 12	0	0	0	0	56	35	10	11	54	2	0	30	26	0	0	0	56	0	0	56	NS	NS	NS	NS	NS	NS	NRSTS	56	100	2	3.57143	Extremity	23	41.0714	-	-
																																													Body wall, Trunk	12	21.4286	-	-
																																													Abdomen, Pelvis	3	5.35714	-	-
																																													Head and neck, NS	18	32.1429	-	-
232	Tang et al. (2018)	29983592	2018	National data bases	Asia	SEER	1988	2012	102	47	46.0784	6	1 - 27	0	0	0	0	102	0	0	102	47	0	55	0	0	102	71	5	26	0	0	102	NS	NS	NS	NS	NS	NS	RMS	102	100	0	0	Orbit	102	100	0	0
233	Tarek et al. (2020)	33050651	2020	Hospital electromedical records	America	University of Texas MD Anderson Cancer Center	1990	2013	30	30	100	30.5	8 - 69	6	7	17	0	0	0	0	30	20	10	0	6	24	0	0	0	30	0	0	30	NS	NS	NS	NS	NS	NS	NRSTS	30	100	10	33.3333	Visceral	30	100	10	33.3333
234	Thomas et al. (2013)	23307783	2013	Hospital electromedical records	Europa	Royal Marsden Hospital Soft Tissue Tumour Unit	1991	2012	28	20	71.4286	-	15 - 46	0	0	0	0	28	0	0	28	10	10	8	22	6	0	0	0	28	0	0	28	no	yes	yes	no	yes	yes	NRSTS	28	100	10	50	-	-	-	-	-
235	Urla et al. (2019)	31610788	2019	National data bases	Europa	CWS-96	1996	2002	17	9	52.9412	4.33	1.76 - 10.54	0	0	0	0	17	6	11	0	15	2	0	12	5	0	0	0	17	0	0	17	no	yes	yes	no	yes	yes	RMS	17	100	2	22.2222	Biliary tract / Liver	17	100	2	22.2222
						CWS-2002-P	2002	2009
						CWS-SoTiSaR	2011	-
236	Vaarwerk et al. (2018)	29211298	2018	National data bases	Europa	IRS III	1995	2003	432	418	96.7593	0.5	0.3 - 17.8	0	0	0	0	432	152	272	8	347	71	14	0	0	432	217	215	0	0	0	432	NS	NS	NS	NS	NS	NS	RMS	432	100	71	16.9856	Orbit	59	13.6574	-	-
						SIOP MMT-95																																							Head and neck, non-parameningeal	43	9.9537	-	-
																																													Head and neck, parameningeal	134	31.0185	-	-
																																													GU - Bladder-Prostate	66	15.2778	-	-
																																													GU - Non-BP	26	6.01852	-	-
																																													Extremity	47	10.8796	-	-
																																													Other	57	13.1944	-	-
237	Vaarwerk et al. (2020)	31750944	2020	National data bases	Europa	SIOP MMT-95	1995	2004	199	196	98.4925	-	-	14	24	161	0	0	90	64	45	162	34	3	0	0	199	90	98	11	0	0	199	NS	NS	NS	NS	NS	NS	RMS	199	100	34	17.3469	Orbit	34	17.0854	-	-
						IRG RMS-96	1996	2004																																					Head and neck, non-parameningeal	18	9.04523	-	-
						EpSSG RMS-2005	2005	2013																																					Head and neck, parameningeal	47	23.6181	-	-
																																													GU - Bladder-Prostate	19	9.54774	-	-
																																													GU - Non-BP	17	8.54271	-	-
																																													Extremity	26	13.0653	-	-
																																													Other	38	19.0955	-	-
238	van Noeseal et al. (2019)	31241238	2019	National data bases	Europa	EpSSG NRSTS 2005	2005	2016	51	51	100	13.7	0.02 - 21.3	13	11	27	0	0	29	21	1	50	1	0	0	0	51	19	30	2	0	0	51	NS	NS	NS	NS	NS	NS	NRSTS	51	100	1	1.96078	-
239	van Scheltinga et al. (2014)	24650468	2014	National data bases	Europa	SIOP MMT-89	1990	2008	277	277	100	4.92	0 - 17.83	109	30	100	0	38	265	12	0	239	38	0	0	0	277	93	98	86	0	0	277	no	yes	no	no	yes	yes	RMS	277	100	38	13.7184	Orbit	34	12.2744	-	-
						SIOP MMT-95																																							Head and neck, parameningeal	73	26.3538	-	-
						SIOP MMT-98																																							Head and neck, non-parameningeal	31	11.1913	-	-
						EpSSG RMS-2005																																							GU - Bladder-Prostate	25	9.02527	-	-
																																													GU - Non-BP	45	16.2455	-	-
																																													Extremity	20	7.22022	-	-
																																													Thorax	8	2.88809	-	-
																																													Abdomen, Pelvis	31	11.1913	-	-
																																													Perineal / Perianal	10	3.61011	-	-
240	van Scheltinga et al. (2020)	32869534	2020	National data bases	Europa	EpSSG RMS-2005	2005	2014	162	162	100	4.91	0 - 17.83	14	20	128	0	0	126	36	0	115	47	0	0	0	162	58	104	0	15	96	51	yes	yes	yes	no	yes	yes	RMS	162	100	47	29.0123	Extremity	162	100	47	29.0123
241	van Scheltinga et al. (2022)	35307252	2022	National data bases	Europa	EpSSG RMS-2005	2005	2016	109	109	100	6.2	0 - 21	7	12	90	0	0	83	26	0	72	37	0	0	0	109	46	63	0	18	79	12	yes	yes	yes	yes	yes	yes	RMS	109	100	37	33.945	Extremity	109	100	37	33.945
242	Vasquez et al. (2023)	36916768	2023	National data bases	America	COG - D9802	1999	2013	428	409	95.5607	-	-	0	0	0	0	428	40	387	1	164	245	19	0	0	428	0	0	428	0	0	428	yes	yes	yes	no	yes	yes	RMS	428	100	245	59.9022	Extremity	105	24.5327	-	-
						COG - D9803																																							GU - Bladder-Prostate	39	9.11215	-	-
						COG - ARST0431																																							GU - Non-BP	40	9.34579	-	-
						COG - ARST08P1																																							Head and neck, non-parameningeal	17	3.97196	-	-
																																													Orbit	1	0.233645	-	-
																																													Head and neck, parameningeal	48	11.215	-	-
																																													Perineal / Perianal	25	5.84112	-	-
																																													Retroperitoneal	69	16.1215	-	-
																																													Body wall, Trunk	39	9.11215	-	-
																																													Thorax	13	3.03738	-	-
																																													Other	25	5.84112	-	-
																																													NOS	7	1.63551	-	-
243	Venkatramani et al. (2014)	24789740	2014	Hospital electromedical records	America	Children’s Hospital Los Angeles	1983	2012	21	21	100	1.08	0 - 9	1	3	8	9	0	0	0	21	17	4	0	11	10	0	0	0	21	0	0	21	NS	NS	NS	NS	NS	NS	NRSTS	21	100	4	19.0476	Visceral	10	47.619	2	20
																																													Retroperitoneal	3	14.2857	1	33.3333
																																													Head and neck, non-parameningeal	3	14.2857	0	0
																																													Biliary tract / Liver	3	14.2857	1	33.3333
																																													Body wall, Trunk	1	4.7619	0	0
																																													Abdomen, Pelvis	1	4.7619	0	0
244	Venkatramani et al. (2021)	34623899	2021	National data bases	America	COG - ARST0332	2007	2012	138	138	100	14.6	1.8 - 27.9	0	0	0	0	138	0	0	138	132	6	0	117	21	0	42	96	0	0	0	138	no	yes	no	no	yes	yes	NRSTS	138	100	6	4.34783	Extremity	110	79.7101	-	-
																																													Visceral	11	7.97101	-	-
																																													Body wall, Trunk	9	6.52174	-	-
																																													Head and neck, NS	8	5.7971	-	-
245	Völker et al. (2007)	18048826	2007	Hospital electromedical records	Europa	Multicenter	2003	2006	35	35	100	12.9	1 - 18	0	0	0	0	12	0	0	12	6	6	0	0	0	12	0	0	12	0	0	12	no	yes	yes	no	yes	yes	RMS	12	34.2857	6	50	-
														0	0	0	0	23	0	0	23	22	1	0	0	0	23	0	0	23	0	0	23							NRSTS	23	65.7143	1	4.34783	-
246	Wagner et al. (2016)	27563842	2016	Hospital electromedical records	America	Cincinnati Children’s Hospital Medical Center	2009	2014	28	28	100	16	0.5 - 32	0	0	0	0	8	0	0	8	4	4	0	0	0	8	0	0	8	0	0	8	no	yes	yes	yes	yes	yes	RMS	8	28.5714	4	50	Head and neck, NS	3	37.5	3	100
																																													Extremity	5	62.5	1	20
														0	0	0	0	20	0	0	20	17	3	0	0	0	20	0	0	20	0	0	20							NRSTS	20	71.4286	3	15	Extremity	9	45	1	11.1111
																																													Body wall, Trunk	2	10	0	0
																																													Head and neck, NS	1	5	0	0
																																													NOS	8	40	2	25

247	Walterhouse et al. (2001)	11753993	2001	National data bases	America	IRS I	1972	1978	62	35	56.4516	6	-	3	13	41	5	0	0	59	3	24	11	27	0	0	62	31	29	2	0	0	62	NS	NS	NS	NS	NS	NS	RMS	62	100	11	31.4286	Head and neck, non-parameningeal	32	51.6129	5	27.7778
						IRS II	1978	1984																																					Head and neck, parameningeal	30	48.3871	6	35.2941
						IRS III	1984	1991
						IRS IV	1991	1997
248	Walterhouse et al. (2011)	21298768	2011	National data bases	America	COG - D9602	1997	2004	41	41	100	2	0 - 14	2	5	34	0	0	34	7	0	39	2	0	0	0	41	23	18	0	0	0	41	yes	yes	yes	no	yes	yes	RMS	41	100	2	4.87805	GU - Non-BP	41	100	2	4.87805
						COG - ARST0331	2004	2008

249	Walterhouse et al. (2014)	25267746	2014	National data bases	America	COG - ARST0331	2004	2010	271	265	97.786	-	-	137	72	62	0	0	250	21	0	247	18	6	0	0	271	223	48	0	0	0	271	yes	yes	yes	no	yes	yes	RMS	271	100	18	6.79245	Extremity	5	1.84502	-	-
																																													GU - Non-BP	18	6.64207	-	-
																																													Paratesticular	118	43.5424	-	-
																																													Head and neck, NS	30	11.0701	-	-
																																													Orbit	82	30.2583	-	-
																																													Other	14	5.16605	-	-
																																													Perineal / Perianal	4	1.47601	-	-
250	Watson et al. (2017)	27035165	2017	Hospital electromedical records	America	University of Texas MD Anderson Cancer Center	1990	2014	289	289	100	37	1 - 81	0	0	0	0	289	0	0	289	281	8	0	274	15	0	0	0	289	0	0	289	NS	NS	NS	NS	NS	NS	NRSTS	289	100	8	2.76817	Head and neck, NS	43	14.8789	-	-
																																													Body wall, Trunk	157	54.3253	-	-
																																													Extremity	89	30.7958	-	-
251	Waxweiler et al. (2015)	25968827	2015	National data bases	America	COG - ARST0332	1988	2007	941	633	67.2689	-	-	0	0	0	0	941	0	0	941	609	24	308	0	0	941	380	314	247	0	0	941	NS	NS	NS	NS	NS	NS	NRSTS	941	100	24	3.79147	Extremity	513	54.5165	-	-
																																													Body wall, Trunk	248	26.3549	-	-
																																													Head and neck, NS	151	16.0468	-	-
																																													NOS	29	3.08183	-	-

252	Weller et al. (2021)	35466567	2021	National data bases	America	NCDB	2004	2015	1303	1303	100	18	0 - 25	0	0	0	0	1303	0	0	1303	1234	69	0	1190	113	0	615	688	0	0	0	1303	no	yes	no	no	yes	yes	NRSTS	1303	100	69	5.29547	Head and neck, NS	78	5.98619	-	-
																																													Extremity, Trunk	980	75.2111	-	-
																																													Thorax	63	4.835	-	-
																																													Other	32	2.45587	-	-
253	Welmart et al. (2021)	33914102	2021	National data bases	Europa	SIOP MMT-95	1995	2013	59	59	100	5	0 - 18	3	5	51	0	0	0	0	59	39	20	0	0	0	59	26	33	0	0	0	59	no	yes	yes	no	yes	yes	RMS	59	100	20	33.8983	Extremity	59	100	20	33.8983
						EpSSG RMS-2005
254	Wiener et al. (1994)	8176587	1994	National data bases	America	IRS III	1984	1991	121	118	97.5207	6	-	86	29	6	0	0	0	0	121	101	20	0	0	0	121	72	39	10	0	0	121	no	yes	yes	no	yes	yes	RMS	121	100	20	16.9492	Paratesticular	121	100	20	16.9492


255	Xiao et al. (2016)	26847997	2016	Hospital electromedical records	Asia	The First Affiliated Hospital of Zhengzhou University, Henan, China	2011	2013	18	18	100	-	0.33 - 15	0	0	0	0	18	0	0	18	11	7	0	4	14	0	0	0	18	0	0	18	NS	NS	NS	NS	NS	NS	NRSTS	18	100	7	38.8889	Head and neck, NS	4	22.2222	-	-
																																													Thorax	2	11.1111	-	-
																																													Abdomen, Pelvis	6	33.3333	-	-
																																													Visceral	2	11.1111	-	-
																																													Other	4	22.2222	-	-
256	Xie et al. (2022)	35571638	2022	Hospital electromedical records	Asia	Children's Hospital of Fudan University	2011	2021	16	16	100	-	0 - 8	0	0	0	0	16	0	0	16	15	1	0	8	8	0	3	13	0	0	0	16	NS	NS	NS	NS	NS	NS	NRSTS	16	100	1	6.25	Head and neck, non-parameningeal	3	18.75	0	0
																																													Thorax	2	12.5	0	0
																																													Orbit	1	6.25	1	100
																																													Body wall, Trunk	1	6.25	0	0
																																													Abdomen, Pelvis	2	12.5	0	0
																																													Biliary tract / Liver	1	6.25	0	0
																																													Visceral	6	37.5	0	0
257	Zekri et al. (2014)	25175045	2014	Hospital electromedical records	Africa	Children’s Cancer Hospital, Egypt	2007	2012	25	25	100	3	1 - 6.67	9	3	8	5	0	0	0	25	19	6	0	0	0	25	0	0	25	0	0	25	NS	NS	NS	NS	NS	NS	NRSTS	25	100	6	24	Visceral	25	100	6	24
258	Zhang et al. (2023)	38153032	2023	National data bases	Asia	SEER	2000	2018	277	277	100	-	0 - 19	0	0	0	0	277	0	0	277	161	116	0	176	101	0	95	182	0	0	0	277	NS	NS	NS	NS	NS	NS	RMS	277	100	116	41.8773	GU - Non-BP	17	6.13718	-	-
																																													Head and neck, NS	83	29.9639	-	-
																																													Extremity	103	37.1841	-	-
																																													Body wall, Trunk	74	26.7148	-	-
259	Zhang et al. (2024)	38980838	2024	Hospital electromedical records	Asia	Shanghai Children’s Medical Center	2003	2021	54	35	64.8148	3.08	0.33 - 11.4	9	16	21	8	0	0	0	54	30	5	19	46	8	0	0	0	54	0	0	54	no	yes	no	no	yes	no	NRSTS	54	100	5	14.2857	Visceral	54	100	5	14.2857
260	Zhang et al. (2024)	38214480	2024	Hospital electromedical records	Asia	Bejing Children’s Hospital	2014	2019	21	21	100	2.58	0.5 - 10.33	0	2	18	1	0	13	8	0	11	10	0	0	0	21	17	4	0	3	14	4	NS	NS	NS	NS	NS	NS	RMS	21	100	10	47.619	Head and neck, non-parameningeal	21	100	10	47.619

261	Zhanghuang et al. (2022)	36229776	2022	Hospital electromedical records	Asia	Children's Hospital Affiliated to Chongqing Medical University	2014	2021	42	42	100	0.83	0 - 7	6	5	21	10	0	0	0	42	37	5	0	33	9	0	0	0	42	0	0	42	NS	NS	NS	NS	NS	NS	NRSTS	42	100	5	11.9048	Visceral	42	100	5	11.9048
262	Zhu et al. (2020)	32231229	2020	National data bases	Asia	SEER	1998	2014	197	155	78.6802	8.34	-	58		137		2	0	0	197	90	65	42	130	63	4	82	102	13	0	0	197	NS	NS	NS	NS	NS	NS	RMS	197	100	65	41.9355	-


263	Zin et al. (2014)	24418861	2014	National data bases	Europa	IRG RMS-96	1996	2002	5	5	100	8.8	6 - 13	0	0	0	0	5	0	0	5	3	2	0	3	0	2	3	1	1	0	0	5	NS	NS	NS	NS	NS	NS	RMS	5	100	2	40	Head and neck, parameningeal	2	40	1	50
						EpSSG RMS-2005	2005	2013																																					Extremity	2	40	0	0
																																													Other	1	20	1	100
[truncated: 5 more columns]

## Sheet: RoB LN
	Low	23	163	203	102	57	216	210	11
	Moderate	215	98	59	156	188	47	48	246
	Seriuos	25	2	1	1	17	0	5	6
	Unclear	0	0	0	4	1	0	0	0
No.	Article	D1	D2	D3	D4	D5	D6	D7	Overall
1	Affinita et al. (2018)	Moderate	Moderate	Low	Low	Serious	Moderate	Low	Moderate
2	Alcorn et al. (2013)	Serious	Serious	Low	Low	Moderate	Moderate	Low	Serious
3	Alvarez et al. (2024)	Serious	Moderate	Low	Low	Moderate	Moderate	Low	Moderate
4	Andreou et al. (2013)	Serious	Moderate	Moderate	Low	Moderate	Moderate	Low	Moderate
5	Angelini et al. (2016)	Serious	Moderate	Moderate	Moderate	Moderate	Moderate	Moderate	Moderate
6	Arndt et al. (2004)	Moderate	Low	Low	Low	Moderate	Moderate	Moderate	Moderate
7	Aya et al. (2021)	Moderate	Low	Low	Moderate	Low	Low	Moderate	Moderate
8	Baday at el. (2021)	Moderate	Low	Low	Moderate	Moderate	Moderate	Moderate	Moderate
9	Banerjee et al. (1997)	Moderate	Moderate	Low	Moderate	Moderate	Low	Low	Moderate
10	Ben-Arush et al. (2022)	Moderate	Moderate	Moderate	Moderate	Serious	Moderate	Low	Moderate
11	Benedetti et al. (2023)	Moderate	Moderate	Low	Low	Moderate	Low	Low	Moderate
12	Berlanga et al. (2023)	Moderate	Low	Low	Moderate	Moderate	Moderate	Moderate	Moderate
13	Bisogno et al. (2000)	Moderate	Low	Low	Moderate	Moderate	Low	Low	Moderate
14	Bisogno et al. (2008)	Moderate	Moderate	Low	Moderate	Moderate	Moderate	Moderate	Moderate
15	Bisogno et al. (2011)	Serious	Moderate	Moderate	Moderate	Serious	Moderate	Low	Moderate
16	Bisogno et al. (2012)	Low	Low	Low	Low	Low	Low	Low	Low
17	Bisogno et al. (2018)	Moderate	Low	Moderate	Moderate	Moderate	Moderate	Low	Moderate
18	Bisogno et al. (2021)	Moderate	Low	Low	Low	Low	Low	Low	Moderate
19	Bisogno et al. (2021)	Moderate	Low	Moderate	Moderate	Low	Low	Low	Moderate
20	Bisogno et al. (2023)	Low	Low	Low	Low	Moderate	Moderate	Low	Low
21	Blakely et al. (1999)	Moderate	Moderate	Low	Moderate	Moderate	Low	Low	Moderate
22	Blakely et al. (2003)	Moderate	Low	Low	Moderate	Low	Low	Low	Moderate
23	Boué et al. (2000)	Low	Moderate	Low	Low	Moderate	Low	Low	Moderate
24	Brady et al. (2020)	Moderate	Low	Low	Low	Moderate	Low	Low	Moderate
25	Breneman et al. (2013)	Moderate	Low	Low	Low	Moderate	Low	Low	Moderate
26	Brennan et al. (2016)	Moderate	Low	Low	Moderate	Moderate	Low	Low	Moderate
27	Brennan et al. (2018)	Moderate	Low	Low	Moderate	Moderate	Low	Low	Moderate
28	Brennan et al. (2020)	Moderate	Low	Low	Moderate	Moderate	Low	Low	Moderate
29	Buszek et al. (2019)	Moderate	Low	Low	Moderate	Moderate	Low	Low	Moderate
30	Byers et al. (2021)	Moderate	Moderate	Low	Low	Low	Low	Low	Moderate
31	Carli et al. (2005)	Moderate	Low	Low	Moderate	Moderate	Low	Low	Moderate
32	Casanova et al. (2000)	Moderate	Low	Low	Moderate	Low	Low	Low	Moderate
33	Casanova et al. (2005)	Moderate	Low	Low	Moderate	Low	Low	Low	Moderate
34	Casanova et al. (2007)	Serious	Moderate	Moderate	Moderate	Moderate	Low	Low	Moderate
35	Casanova et al. (2020)	Moderate	Low	Low	Moderate	Low	Low	Low	Moderate
36	Casey et al. (2014)	Moderate	Low	Low	Moderate	Low	Low	Low	Moderate
37	Cecchetto et al. (2001)	Moderate	Low	Moderate	Moderate	Moderate	Low	Moderate	Moderate
38	Cecchetto et al. (2003)	Moderate	Low	Low	Moderate	Low	Low	Low	Moderate
39	Cecchetto et al. (2005)	Moderate	Low	Low	Moderate	Low	Low	Low	Moderate
40	Cecchetto et al. (2008)	Moderate	Low	Low	Moderate	Low	Low	Low	Moderate
41	Chaix et al. (2023)	Moderate	Low	Low	Moderate	Moderate	Low	Moderate	Moderate
42	Chrisholm et al. (2011)	Moderate	Low	Low	Moderate	Moderate	Low	Low	Moderate
43	Chui et al. (2005)	Moderate	Low	Moderate	Moderate	Low	Low	Moderate	Moderate
44	Chun et al. (2005)	Moderate	Moderate	Low	Low	Moderate	Moderate	Low	Moderate
45	Coene et al. (1992)	Moderate	Moderate	Low	Low	Moderate	Moderate	Moderate	Moderate
46	Cole et al. (1993)	Low	Low	Low	Low	Moderate	Low	Moderate	Low
47	Company et al. (2009)	Moderate	Moderate	Low	Low	Moderate	Moderate	Moderate	Moderate
48	Corpron et al. (1996)	Serious	Moderate	Moderate	Serious	Moderate	Low	Moderate	Moderate
49	Cotter et al. (2011)	Moderate	Low	Low	Low	Moderate	Low	Moderate	Moderate
50	Cypriano et al. (2004)	Moderate	Low	Low	Moderate	Moderate	Low	Moderate	Moderate
51	Daigeler et al. (2008)	Moderate	Low	Low	Moderate	Low	Low	Low	Moderate
52	D’Angelo et al. (2010)	Moderate	Moderate	Low	Low	Moderate	Low	Moderate	Moderate
53	Dang et al. (2013)	Moderate	Low	Moderate	Low	Moderate	Low	Moderate	Moderate
54	Dantonello et al. (2008)	Moderate	Low	Moderate	Moderate	Moderate	Low	Low	Moderate
55	Dantonello et al. (2012)	Moderate	Low	Moderate	Moderate	Moderate	Low	Low	Moderate
56	Dantonello et al. (2018)	Moderate	Low	Low	Moderate	Low	Low	Low	Moderate
57	De Corti et al. (2006)	Moderate	Low	Low	Moderate	Low	Low	Low	Moderate
58	de Vries et al. (1989)	Serious	Moderate	Low	Moderate	Serious	Moderate	Moderate	Moderate
59	de Wardin et al. (2023)	Moderate	Low	Low	Moderate	Low	Low	Low	Moderate
60	Deyrup et al. (2009)	Moderate	Moderate	Low	Low	Moderate	Low	Low	Moderate
61	Deyrup et al. (2011)	Moderate	Moderate	Low	Low	Moderate	Low	Low	Moderate
62	Diaconescu et al. (2013)	Moderate	Low	Low	Moderate	Moderate	Low	Low	Moderate
63	Donaldson et al. (2001)	Low	Low	Low	Moderate	Low	Low	Low	Low
64	Dong et al. (2017)	Moderate	Low	Low	Low	Moderate	Low	Low	Moderate
65	Dong et al. (2021)	Moderate	Low	Low	Low	Moderate	Low	Low	Moderate
66	El-Gohary et al. (2020)	Moderate	Low	Low	Low	Moderate	Low	Low	Moderate
67	Elmanzalawy et al. (2019)	Moderate	Low	Low	Low	Moderate	Low	Low	Moderate
68	Emir et al. (2016)	Moderate	Low	Low	Moderate	Serious	Low	Low	Moderate
69	Enault et al. (2022)	Moderate	Low	Low	Moderate	Serious	Low	Low	Moderate
70	Eugene et al. (2012)	Moderate	Low	Low	Moderate	Serious	Low	Low	Moderate
71	Federico et al. (2012)	Moderate	Low	Low	Low	Moderate	Moderate	Low	Moderate
72	Federico et al. (2013)	Serious	Low	Moderate	Moderate	Moderate	Moderate	Low	Moderate
73	Fei-Zhang et al. (2023)	Moderate	Low	Serious	Low	Moderate	Low	Low	Moderate
74	Ferrari et al. (2001)	Serious	Low	Moderate	Moderate	Moderate	Low	Low	Moderate
75	Ferrari et al. (2002)	Serious	Low	Moderate	Moderate	Moderate	Low	Low	Moderate
76	Ferrari et al. (2002)	Serious	Moderate	Moderate	Moderate	Low	Low	Low	Moderate
77	Ferrari et al. (2003)	Serious	Moderate	Moderate	Moderate	Low	Low	Low	Moderate
78	Ferrari et al. (2005)	Serious	Moderate	Moderate	Moderate	Low	Low	Low	Moderate
79	Ferrari et al. (2008)	Serious	Moderate	Moderate	Moderate	Low	Low	Low	Moderate
80	Ferrari et al. (2014)	Moderate	Low	Low	Moderate	Moderate	Low	Low	Moderate
81	Ferrari et al. (2021)	Serious	Moderate	Moderate	Moderate	Low	Low	Low	Moderate
82	Ferrari et al. (2022)	Serious	Moderate	Low	Moderate	Moderate	Low	Low	Moderate
83	Ferrari et al. (2023)	Serious	Moderate	Low	Moderate	Moderate	Low	Low	Moderate
84	Flores et al. (2018)	Moderate	Moderate	Low	Moderate	Moderate	Low	Low	Moderate
85	Friesenbichler et al. (2021)	Moderate	Low	Low	Low	Moderate	Moderate	Low	Moderate
86	Fuchs et al. (2014)	Moderate	Moderate	Low	Moderate	Moderate	Low	Low	Moderate
87	Fuchs et al. (2018)	Moderate	Low	Low	Moderate	Moderate	Low	Low	Moderate
88	Fujiwara et al. (2022)	Moderate	Moderate	Low	Moderate	Moderate	Low	Low	Moderate
89	Furtwängler et al. (2013)	Moderate	Low	Low	Moderate	Moderate	Low	Low	Moderate
90	Genevois et al. (2023)	Low	Low	Low	Moderate	Moderate	Moderate	Low	Moderate
91	Genevois et al. (2024)	Moderate	Low	Low	Moderate	Moderate	Low	Low	Moderate
92	Giraudo et al. (2023)	Moderate	Low	Moderate	Low	Low	Moderate	Low	Moderate
93	Glosli et al. (2021)	Moderate	Low	Low	Moderate	Moderate	Low	Low	Moderate
94	Guérin et al. (2019)	Moderate	Low	Low	Moderate	Moderate	Low	Low	Moderate
95	Guo et al. (2021)	Moderate	Moderate	Low	Moderate	Moderate	Low	Low	Moderate
96	Hadley et al. (2010)	Moderate	Moderate	Moderate	Moderate	Moderate	Moderate	Moderate	Moderate
97	Hamilton et al. (2018)	Moderate	Low	Low	Moderate	Moderate	Low	Low	Moderate
98	Harrison et al. (2021)	Low	Moderate	Low	Moderate	Moderate	Low	Low	Low
99	Harrison et al. (2024)	Moderate	Low	Moderate	Low	Low	Moderate	Low	Moderate
100	Hayes-Jordan et al. (2008)	Moderate	Low	Low	Moderate	Moderate	Low	Low	Moderate
101	Hays et al. (1982)	Moderate	Low	Low	Moderate	Low	Low	Low	Moderate
102	Heinz et al. (2023)	Moderate	Moderate	Low	Moderate	Moderate	Low	Low	Moderate
103	Heinz et al. (2023)	Moderate	Low	Low	Moderate	Moderate	Low	Low	Moderate
104	Heske et al. (2020)	Moderate	Moderate	Low	Low	Moderate	Low	Low	Moderate
105	Hibbitts et al. (2019)	Low	Low	Low	Low	Moderate	Low	Low	Low
106	Hicks et al. (2002)	Moderate	Moderate	Low	Low	Moderate	Low	Moderate	Moderate
107	Hill et al. (2002)	Moderate	Moderate	Low	Moderate	Serious	Low	Moderate	Moderate
108	Hong et al. (2015)	Moderate	Low	Low	Low	Moderate	Low	Low	Moderate
109	Huh et al. (2011)	Moderate	Low	Moderate	Moderate	Moderate	Low	Moderate	Moderate
110	Jenney et al. (2014)	Moderate	Low	Low	Moderate	Low	Moderate	Low	Moderate
111	Jiang et al. (2018)	Serious	Moderate	Low	Low	Serious	Low	Moderate	Serious
112	Kayton et al. (2006)	Moderate	Low	Low	Moderate	Moderate	Low	Low	Moderate
113	Kayton et al. (2007)	Moderate	Moderate	Low	Low	Moderate	Low	Low	Moderate
114	Kayton et al. (2023)	Serious	Low	Low	Low	Moderate	Low	Moderate	Serious
115	Kim et al. (2017)	Serious	Moderate	Moderate	Low	Moderate	Moderate	Serious	Serious
116	Koivusalo et al. (2019)	Moderate	Serious	Low	Moderate	Moderate	Moderate	Serious	Serious
117	Komasara et al. (2016)	Moderate	Low	Moderate	Moderate	Moderate	Low	Moderate	Moderate
118	Koscielniak et al. (2021)	Moderate	Low	Low	Low	Moderate	Low	Low	Moderate
119	Koscielniak et al. (2023)	Moderate	Low	Low	Moderate	Moderate	Low	Low	Moderate
120	Krewer et al. (2020)	Moderate	Low	Low	Moderate	Moderate	Low	Low	Moderate
121	Kushner et al. (1996)	Moderate	Moderate	Low	Low	Moderate	Low	Low	Moderate
122	La et al. (2011)	Moderate	Low	Low	Moderate	Moderate	Moderate	Low	Moderate
123	Lack et al. (1986)	Moderate	Moderate	Low	Low	Moderate	Low	Moderate	Moderate
124	Lae et al. (2002)	Moderate	Moderate	Low	Low	Moderate	Low	Low	Moderate
125	Lak et al. (2021)	Moderate	Low	Low	Moderate	Moderate	Low	Moderate	Moderate
126	Lal et al. (2005)	Moderate	Moderate	Low	Moderate	Moderate	Low	Low	Moderate
127	Lautz et al. (2020)	Low	Moderate	Low	Moderate	Low	Moderate	Low	Moderate
128	Lautz et al. (2023)	Low	Moderate	Low	Moderate	Low	Moderate	Low	Moderate
129	La Quaglia et al. (1990)	Moderate	Moderate	Low	Low	Moderate	Low	Moderate	Moderate
130	La Quaglia et al. (1990)	Moderate	Low	Low	Low	Moderate	Low	Moderate	Moderate
131	Lawrence et al. (1987)	Moderate	Moderate	Low	Low	Moderate	Low	Moderate	Moderate
132	Lee et al. (2010)	Moderate	Low	Low	Low	Moderate	Low	Low	Moderate
133	Li et al. (2021)	Moderate	Moderate	Low	Moderate	Serious	Low	Low	Moderate
134	Liu et al. (2020)	Moderate	Moderate	Low	Moderate	Serious	Low	Moderate	Moderate
135	Livellara et al. (2021)	Moderate	Low	Low	Low	Moderate	Low	Low	Moderate
136	Ludmir et al. (2018)	Low	Moderate	Low	Low	Moderate	Moderate	Low	Moderate
137	Machavoine et al. (2022)	Moderate	Low	Low	Moderate	Moderate	Low	Low	Moderate
138	Madigan et al. (2007)	Moderate	Moderate	Low	Low	Moderate	Low	Low	Moderate
139	Malempati et al. (2011)	Moderate	Low	Low	Moderate	Moderate	Low	Low	Moderate
140	Malempati et al. (2019)	Moderate	Low	Low	Moderate	Low	Low	Low	Moderate
141	Mandell et al. (1990)	Moderate	Moderate	Low	Low	Moderate	Low	Moderate	Moderate
142	Marina et al. (1989)	Moderate	Moderate	Low	Moderate	Serious	Low	Moderate	Moderate
143	Martelli et al. (1999)	Moderate	Low	Low	Moderate	Low	Low	Low	Moderate
144	Martynov et al. (2024)	Low	Low	Low	Low	Low	Moderate	Low	Low
145	Mazzoleni et al. (2005)	Moderate	Low	Moderate	Moderate	Low	Low	Low	Moderate
146	McDowell et al. (2010)	Moderate	Low	Moderate	Moderate	Low	Low	Low	Moderate
147	Meister et al. (2020)	Moderate	Low	Moderate	Moderate	Low	Low	Low	Moderate
148	Mercolini et al. (2021)	Moderate	Low	Moderate	Low	Moderate	Low	Low	Moderate
149	Mercolini et al. (2022)	Moderate	Low	Low	Moderate	Moderate	Low	Low	Moderate
150	Metts et al. (2023)	Moderate	Low	Moderate	Low	Moderate	Low	Low	Moderate
151	Meza et al. (2006)	Moderate	Low	Low	Low	Moderate	Low	Moderate	Moderate
152	Minard-Colin et al. (2021)	Serious	Moderate	Moderate	Low	Moderate	Low	Low	Moderate
153	Munnikhuysen et al. (2023)	Moderate	Low	Low	Low	Moderate	Low	Low	Moderate
154	Murawski et al. (2019)	Moderate	Low	Moderate	Moderate	Low	Low	Moderate	Moderate
155	Murugan et al. (2018)	Moderate	Moderate	Low	Low	Moderate	Low	Low	Moderate
156	Neville et al. (2000)	Moderate	Low	Low	Low	Moderate	Low	Low	Moderate
157	Newman et al. (1983)	Moderate	Moderate	Moderate	Moderate	Serious	Moderate	Serious	Moderate
158	Oberlin et al. (2008)	Moderate	Low	Moderate	Low	Moderate	Low	Low	Moderate
159	Oberlin et al. (2015)	Moderate	Moderate	Low	Moderate	Moderate	Low	Moderate	Moderate
160	Okamara et al. (2006)	Serious	Moderate	Moderate	Low	Moderate	Low	Moderate	Serious
161	Olibier-Gougenheim et al. (2021)	Serious	Moderate	Low	Low	Moderate	Low	Moderate	Moderate
162	Orbach et al. (2013)	Moderate	Low	Low	Moderate	Moderate	Low	Low	Moderate
163	Orbach et al. (2016)	Moderate	Low	Low	Low	Moderate	Moderate	Low	Low
164	Orbach et al. (2022)	Moderate	Low	Low	Moderate	Moderate	Low	Low	Moderate
165	Orsatti et al. (2020)	Moderate	Low	Low	Moderate	Moderate	Moderate	Low	Moderate
166	Parasuraman et al. (1999)	Moderate	Low	Low	Moderate	Moderate	Low	Low	Moderate
167	Parida et al. (2012)	Moderate	Moderate	Low	Moderate	Moderate	Moderate	Moderate	Moderate
168	Parida et al. (2013)	Moderate	Low	Moderate	Moderate	Moderate	Low	Moderate	Moderate
169	Peng et al. (2021)	Moderate	Low	Moderate	Moderate	Moderate	Low	Moderate	Moderate
170	Perruccio et al. (2018)	Low	Moderate	Low	Low	Moderate	Low	Low	Moderate
171	Pierobon et al. (2018)	Moderate	Low	Low	Moderate	Moderate	Low	Low	Moderate
172	Pondrom et al. (2020)	Low	Moderate	Low	Low	Moderate	Low	Low	Moderate
173	Portera et al. (2001)	Moderate	Moderate	Low	Moderate	Moderate	Low	Low	Moderate
174	Qualman et al. (2008)	Moderate	Low	Low	Low	Moderate	Low	Low	Moderate
175	Qureshi et al. (2013)	Moderate	Moderate	Low	Low	Low	Low	Low	Moderate
176	Raney et al. (1988)	Moderate	Moderate	Moderate	Moderate	Moderate	Moderate	Serious	Moderate
177	Raney et al. (2002)	Moderate	Low	Low	Low	Moderate	Low	Low	Moderate
178	Raney et al. (2008)	Moderate	Low	Low	Moderate	Low	Low	Low	Moderate
179	Raney et al. (2008)	Moderate	Moderate	Low	Moderate	Low	Low	Low	Moderate
180	Raney et al. (2012)	Moderate	Moderate	Low	Low	Low	Low	Low	Moderate
181	Raney et al. (2013)	Moderate	Low	Low	Low	Low	Moderate	Low	Moderate
182	Réguerre et al. (2012)	Moderate	Low	Low	Low	Moderate	Low	Low	Moderate
183	Ricard et al. (2011)	Moderate	Moderate	Low	Low	Moderate	Low	Low	Moderate
184	Rodary et el. (1991)	Low	Moderate	Low	Low	Low	Moderate	Low	Moderate
185	Rodeberg et al. (2010)	Moderate	Low	Low	Low	Moderate	Low	Low	Moderate
186	Rodeberg et al. (2011)	Moderate	Low	Low	Low	Moderate	Low	Low	Moderate
187	Rodeberg et al. (2011)	Moderate	Low	Low	Low	Moderate	Low	Low	Moderate
188	Rodriguez-Galindo et al. (2000)	Moderate	Low	Low	Moderate	Low	Low	Low	Moderate
189	Rogers et al. (2017)	Moderate	Low	Low	Low	Moderate	Low	Low	Moderate
190	Rogers et al. (2020)	Moderate	Low	Low	Low	Moderate	Low	Low	Moderate
191	Rogers et al. (2022)	Moderate	Low	Low	Moderate	Moderate	Low	Low	Moderate
192	Rossetti et al. (2021)	Moderate	Low	Low	Low	Low	Low	Low	Low
193	Routh et al. (2021)	Moderate	Low	Low	Moderate	Moderate	Low	Low	Moderate
194	Ruymann et al. (1984)	Moderate	Moderate	Moderate	Moderate	Moderate	Moderate	Serious	Moderate
195	Ruymann et al. (1985)	Serious	Moderate	Low	Moderate	Serious	Moderate	Moderate	Moderate
196	Saenz et al. (1997)	Moderate	Low	Low	Moderate	Moderate	Low	Low	Moderate
197	Saito et al. (2017)	Moderate	Moderate	Low	Moderate	Low	Low	Low	Moderate
198	Sari et al. (2009)	Moderate	Moderate	Low	Low	Moderate	Low	Low	Moderate
199	Scheer et al. (2016)	Moderate	Low	Low	Low	Moderate	Moderate	Low	Moderate
200	Scheer et al. (2016)	Moderate	Low	Low	Moderate	Moderate	Low	Low	Moderate
201	Scheer et al. (2020)	Moderate	Low	Low	Moderate	Moderate	Low	Low	Moderate
202	Scheer et al. (2021)	Moderate	Low	Low	Moderate	Moderate	Low	Low	Moderate
203	Schloemer et al. (2023)	Moderate	Low	Low	Moderate	Moderate	Low	Low	Moderate
204	Schoot et al. (2022)	Moderate	Low	Moderate	Moderate	Moderate	Low	Low	Moderate
205	Schwarz et al. (1998)	Moderate	Moderate	Low	Moderate	Moderate	Low	Low	Moderate
206	Seitz et al. (2011)	Moderate	Low	Moderate	Moderate	Moderate	Low	Low	Moderate
207	Seitz et al. (2016)	Moderate	Low	Moderate	Moderate	Moderate	Low	Low	Moderate
208	Seitz et al. (2018)	Moderate	Low	Moderate	Moderate	Moderate	Low	Low	Moderate
209	Sercarz et al. (1995)	Moderate	Low	Moderate	Moderate	Moderate	Low	Low	Moderate
210	Shenoy et al. (2021)	Moderate	Low	Moderate	Low	Moderate	Low	Low	Moderate
211	Shi et al. (2016)	Moderate	Low	Moderate	Moderate	Low	Low	Moderate	Moderate
212	Siddiqui et al. (2019)	Moderate	Low	Moderate	Moderate	Moderate	Low	Low	Moderate
213	Slater et al. (2022)	Low	Moderate	Moderate	Moderate	Moderate	Low	Low	Moderate
214	Sobieraj et al. (2024)	Moderate	Low	Low	Moderate	Low	Low	Low	Moderate
215	Sparber-Sauer et al. (2018)	Moderate	Low	Moderate	Moderate	Moderate	Low	Low	Moderate
216	Sparber-Sauer et al. (2019)	Moderate	Low	Low	Moderate	Low	Low	Low	Moderate
217	Sparber-Sauer et al. (2019)	Moderate	Low	Low	Moderate	Low	Low	Low	Moderate
218	Sparber-Sauer et al. (2020)	Moderate	Low	Moderate	Moderate	Low	Low	Low	Moderate
219	Sparber-Sauer et al. (2021)	Moderate	Low	Low	Moderate	Low	Low	Low	Moderate
220	Sparber-Sauer et al. (2021)	Moderate	Low	Moderate	Moderate	Low	Low	Low	Moderate
221	Sparber-Sauer et al. (2023)	Moderate	Moderate	Moderate	Moderate	Moderate	Low	Low	Moderate
222	Sparber-Sauer et al. (2024)	Low	Low	Moderate	Moderate	Moderate	Low	Low	Moderate
223	Spunt et al. (2019)	Moderate	Low	Moderate	Moderate	Moderate	Moderate	Moderate	Moderate
224	Spunt et al. (2000)	Moderate	Moderate	Moderate	Moderate	Moderate	Moderate	Moderate	Moderate
225	Spunt et al. (2020)	Low	Moderate	Low	Moderate	Moderate	Low	Low	Moderate
226	Stanelle et al. (2013)	Low	Moderate	Low	Moderate	Moderate	Low	Low	Moderate
227	Stein et al. (2013)	Moderate	Moderate	Low	Moderate	Moderate	Low	Low	Moderate
228	Sung et al. (2004)	Moderate	Moderate	Low	Moderate	Low	Low	Low	Moderate
229	Tagarelli et al. (2012)	Moderate	Moderate	Low	Low	Moderate	Low	Low	Moderate
230	Talenti et al. (2021)	Moderate	Moderate	Low	Low	Moderate	Low	Low	Moderate
231	Tan et al. (2022)	Moderate	Low	Low	Low	Moderate	Low	Low	Moderate
232	Tang et al. (2018)	Moderate	Moderate	Low	Moderate	Serious	Low	Moderate	Moderate
233	Tarek et al. (2020)	Moderate	Moderate	Low	Low	Moderate	Moderate	Low	Moderate
234	Thomas et al. (2013)	Moderate	Moderate	Low	Low	Serious	Moderate	Low	Moderate
235	Urla et al. (2019)	Moderate	Low	Low	Moderate	Moderate	Low	Low	Moderate
236	Vaarwerk et al. (2018)	Moderate	Low	Low	Moderate	Moderate	Low	Low	Moderate
237	Vaarwerk et al. (2020)	Moderate	Low	Moderate	Moderate	Moderate	Low	Low	Moderate
238	van Noeseal et al. (2019)	Moderate	Low	Low	Low	Moderate	Low	Low	Moderate
239	van Scheltinga et al. (2014)	Moderate	Moderate	Low	Moderate	Moderate	Low	Low	Moderate
240	van Scheltinga et al. (2020)	Moderate	Low	Low	Moderate	Moderate	Low	Low	Moderate
241	van Scheltinga et al. (2022)	Moderate	Low	Low	Moderate	Moderate	Low	Low	Moderate
242	Vasquez et al. (2023)	Moderate	Low	Low	Low	Moderate	Low	Low	Moderate
243	Venkatramani et al. (2014)	Moderate	Moderate	Low	Low	Moderate	Low	Low	Moderate
244	Venkatramani et al. (2021)	Moderate	Low	Low	Low	Moderate	Low	Low	Moderate
245	Völker et al. (2007)	Moderate	Low	Low	Low	Low	Low	Low	Moderate
246	Wagner et al. (2016)	Moderate	Low	Low	Low	Moderate	Low	Low	Moderate
247	Walterhouse et al. (2001)	Moderate	Low	Low	Low	Moderate	Low	Low	Moderate
248	Walterhouse et al. (2011)	Low	Low	Low	Low	Low	Low	Low	Low
249	Walterhouse et al. (2014)	Low	Moderate	Low	Low	Moderate	Low	Low	Moderate
250	Watson et al. (2017)	Moderate	Moderate	Low	Moderate	Moderate	Low	Low	Moderate
251	Waxweiler et al. (2015)	Moderate	Moderate	Low	Moderate	Moderate	Low	Moderate	Moderate
252	Weller et al. (2021)	Moderate	Moderate	Low	Low	Moderate	Low	Low	Moderate
253	Welmart et al. (2021)	Moderate	Moderate	Low	Low	Moderate	Low	Low	Moderate
254	Wiener et al. (1994)	Moderate	Moderate	Low	Low	Moderate	Low	Low	Moderate
255	Xiao et al. (2016)	Moderate	Moderate	Low	Low	Moderate	Low	Moderate	Moderate
256	Xie et al. (2022)	Moderate	Moderate	Low	Moderate	Serious	Moderate	Low	Moderate
257	Zekri et al. (2014)	Low	Low	Low	Unclear	Unclear	Low	Low	Low
258	Zhang et al. (2023)	Moderate	Low	Low	Unclear	Moderate	Low	Low	Moderate
259	Zhang et al. (2024)	Moderate	Low	Low	Low	Moderate	Low	Low	Moderate
260	Zhang et al. (2024)	Moderate	Low	Low	Unclear	Moderate	Low	Low	Moderate
261	Zhanghuang et al. (2022)	Moderate	Low	Low	Moderate	Moderate	Low	Low	Moderate
262	Zhu et al. (2020)	Moderate	Low	Low	Unclear	Moderate	Low	Low	Moderate
263	Zin et al. (2014)	Low	Low	Moderate	Low	Low	Low	Low	Moderate

## Sheet: Sentinel lymph node
No.	First Author (year of publication)	PMID	Study Data		Patient data							Diagnostic Algorhytm					Complications	Tumor Data																Complications
			Trial / Register / Clinic	Study Period	Number of patients	Examined SLN	LN / patients			Age		SLN marking			SLN identification	SLN removal		RMS / NRSTS / Other					Localization						Histology
							Mean	Median	Range	Median (year)	Range (year)	Technique	N	%				Type	N	%	SLN +			N	%	SLN				N	%	SLN
																					N	%				Localization	+	%				+	%	N	%	Complication	Intervention
1	Alcorn et al. (2013)	24074665	Children’s Hospital of Philadelphia	2000 - 2011	8	13	1.625	2	1 - 2	11.5	1.3 - 17.5	lymphoscintigraphy with 99mTc-labeled albumin colloid	8	100	Gamma probe	until the remaining gamma count in the lymph node bed was less than 10%	None	RMS	5	62.5	2	40	Extremity	4	80	- popliteal - inguinal - axillary	1	25	-					0	0	-
												lymphazurin blue	7	87.5	Visual	all visualised LN	None						Head and neck / non-PM	1	20	- posterior cervical	1	100
																		NRSTS	3	37.5	0	0	Extremity	3	100	- axillary - epitrochlear - popliteal - inguinal	0	0	Epithelioid sarcoma	2	66.6667	0	0
																												0	Synovial sarcoma	1	33.3333	0	0
2	Andreou et al. (2012)	23372051	Helios Klinikum Berlin	2002 - 2012	62	-	1.5	-	1 - 5	43	6 - 73	lymphoscintigraphy with 99mTc-labeled albumin colloid	-	-	Gamma probe	until the remaining gamma count in the lymph node bed was less than 10%	None	RMS	4	6.45161	0	0	-						-					3	4.83871	wound infection	conservative
												blue dye	-	-	Visual	all visualised LN	None	NRSTS	58	93.5484	8	13.7931	-						Clear cell sarcoma	12	20.6897	6	50			delayed wound healing	conservative
																													Synovial sarcoma	42	72.4138	2	4.7619			lymph fistula	surgical
																													Epithelioid sarcoma	4	6.89655	0	0
3	Dall’Igna et al. (2014)	25478665	University Hospital of Padova, Italy	2002 - 2014	29	64	-	2	1 - 5	11.5	3 - 19	lymphoscintigraphy with 99mTc-labeled albumin colloid	28	96.5517	Gamma probe	-	None	RMS	10	34.4828	2	20	Extremity	10	100	-	2	20	Alveolar RMS	9	90	2	22.2222	0	0	-	-
												blue dye (intradermal)	16	55.1724	Visual	-	None												Embryonal RMS	1	10	0	0
																		NRSTS	18	62.069	1	5.55556	Extremity	18	100	-	1	5.55556	Ewing / PNET	7	38.8889	0	0
																													Clear cell sarcoma	1	5.55556	0	0
																													Epithelioid sarcoma	3	16.6667	0	0
																													Myxoid liposarcoma	3	16.6667	0	0
																													Adult fibrosarcoma	1	5.55556	0	0
																													MPNST	1	5.55556	0	0
																													Undifferentiated sarcoma	1	5.55556	1	100
																													NOS	1	5.55556	0	0
																		Melanoma	1	3.44828	0	0	Extremity	1	100	-	0	0	-
4	De Corti et al. (2009)	18819127	-	2002 - 2007	17	35	-	2.2	1 - 5	-	2 - 19	lymphoscintigraphy with 99mTc-labeled albumin colloid	16	94.1176	Gamma probe	-	None	RMS	5	29.4118	1	20	Extremity	5	100	-	1	20	Alveolar RMS	4	80	1	25	0	0	-	-
												blue dye (intradermal)	15	88.2353	Visual	all visualised LN	None												Embryonal RMS	1	20	0	0
																		NRSTS	12	70.5882	1	8.33333	Extremity	12	100	-	1	8.33333	Ewing / PNET	6	50	0	0
																													Epithelioid sarcoma	1	8.33333	0	0
																													MPNST	1	8.33333	0	0
																													Undifferentiated sarcoma	1	8.33333	1	100
																													Myxoid liposarcoma	2	16.6667	0	0
																													Adult fibrosarcoma	1	8.33333	0	0
5	Gow et al. (2008)	19040933	-	2002 - 2007	20	43	-	-	-	11.3	2 - 19	lymphoscintigraphy with 99mTc-labeled albumin colloid (intradermal)	20	100	Gamma probe	until the remaining gamma count in the lymph node bed was less than 10%	None	RMS	3	15	1	33.3333	Extremity	3	100	- axillary - inguinal	1	33.3333	Alveolar RMS	3	100	1	33.3333	0	0	-	-
												lymphazurin blue (intradermal)	20	100	Visual	all visualised LN	None	NRSTS	7	35	0	0	Extremity	6	85.7143	- axillary - inguinal	0	0	Synovial sarcoma	5	71.4286	0	0
																							Body wall	1	14.2857	- axillary - inguinal	0	0	Epithelioid sarcoma	1	14.2857	0	0
																													Sarcoma NOS	1	14.2857	0	0
																		Melanoma	4	20	2	50	Extremity	3	75	- axillary - inguinal	1	33.3333	-
																							Head and neck / NOS	1	25	- cervical	1	100
																		Spitz nevus	3	15	1	33.3333	Extremity	2	66.6667	- inguinal	1	50	-
																							Body wall	1	33.3333	- axilla	0	0
																		Pigmented epithelioid melanocytoma	2	10	1	50	Body wall	1	50	- axilla	1	100	-
																							Head and neck / NOS	1	50	- cervical	0	0
																		Acinic cell carcinoma	1	5	0	0	Head and neck / NOS	1	100	- cervical	0	0	-
6	Hotta et al. (2014)	24773623	-	-	2	4	2	2	2	-	-	lymphoscintigraphy with 99mTc-labeled albumin colloid	2	100	Gamma probe	-	None	RMS	2	100	1	50	-						Alveolar RMS	2	100	1	50	0	0	-	-
												lymphazurin blue (peritumoral)	2	100	Visual	-	None
7	Johnston et al. (2023)	37740680	-	2020 - 2022	30	95	-	-	-	18.5	-	lymphoscintigraphy with 99mTc-labeled albumin colloid	30	100	CT Gamma probe Near Infrared Fluorescent Camera	until the remaining gamma count in the lymph node bed was less than 10%	None	RMS	4	13.3333	0	0	-						-					0	0	-	-
												isosulfan blue (intradermal)	30	100	Visual	all visualised LN	None	NRSTS	26	86.6667	0	0							Sarcoma NOS	13	50	0	0
																		Squamous cell carcinoma	7	23.3333	0	0							-
																		Melanoma	5	16.6667	5	100
																		Myoepithel neoplasm	1	3.33333	0	0
8	Kayton et al. (2007)	18338809	-	-	30	-	-	2	1 - 6	12	2 - 21	lymphoscintigraphy with 99mTc-labeled albumin colloid	30	100	Gamma probe	-	None	RMS	9	30	1	11.1111	-						-					0	0	-	-
												isosulfan blue	18	60	Visual	all visualised LN	None	NRSTS	17	56.6667	0	0	-						Epithelioid sarcoma	4	23.5294	0	0
																													Clear cell sarcoma	2	11.7647	0	0
																													Synovial sarcoma	2	11.7647	0	0
																													Alveolar soft part sarcoma	2	11.7647	0	0
																													Fibrosarcoma	2	11.7647	0	0
																													Ewing sarcoma	1	5.88235	0	0
																													MPNST	1	5.88235	0	0
																													Angiomatoid fibrous histiocytoma	1	5.88235	0	0
																													Neurothekeoma*	1	5.88235	0	0
																													Malignant glomus tumor	1	5.88235	0	0
																		Juvenile secretory or invasive ductal carcinoma of the breast	5	16.6667	2	40	-						-
9	Maduekwe et al. (2009)	19259743	-	1998 - 2007	29	59	-	2	1 - 4	35	11 - 73	lymphoscintigraphy with 99mTc-labeled albumin colloid	28	96.5517	Gamma probe	until the remaining gamma count in the lymph node bed was less than 10%	None	NRSTS	29	100	1	3.44828	Extremity	29	100	-	1	3.44828	Synovial sarcoma	16	55.1724	1	6.25	4	13.7931	Seroma	-
												lymphazurin blue (intradermal)	28	96.5517	Visual	all visualised LN	None												Epithelioid sarcoma	10	34.4828	0	0
												methylene blue (intradermal)	1	3.44828	Visual	all visualised LN	None												Clear cell sarcoma	3	10.3448	0	0
10	Mansfield et al. (2020)	32345499	-	2009 - 2019	4	-	-	-	-	-	-	indocyanide green	4	100	Visual	all visualised LN	None	RMS	4	100	2	50	Extremity	4	100	- common iliac artery or vein	2	50	-					0	0	-	-
11	Neville et al. (1999)	10873044	University of Texas M.D. Anderson Cancer Center or Memorial Hermann Children’s Hospital	-	13	33	2.4	-	1 - 6	-	2 - 14	lymphoscintigraphy with 99mTc-labeled albumin colloid	9	69.2308	Gamma probe	-	None	RMS	3	23.0769	1	33.3333	Extremity	3	100	-	1	33.3333	-					0	0	-	-
												lymphazurin blue	13	100	Visual	all visualised LN	None	NRSTS	1	7.69231	0	0	Extremity	1	100	-	0	0	Alveolar soft part sarcoma	1	100	0	0
																		Melanoma	8	61.5385	5	62.5	Extremity	8	100	-	5	62.5	-
																		Malignant schwannoma	1	7.69231	0	0	Extremity	1	100	-	0	0	-
12	Parida et al. (2012)	22526545	St. Jude Children’s Research Hospital, Memphis and Hospital for Sich Children, Toronto, Ontario	2004 - 2010	23	-	-	-	-	-	-	lymphoscintigraphy with 99mTc-labeled albumin colloid	-	-	-	-	None	RMS	6	26.087	1	16.6667	Extremity	6	100	-	1	16.6667	-					0	0	-	-
												lymphazurin blue	-	-	Visual	-	None	NRSTS	17	73.913	0	0	Extremity	17	100	-	0	0	Epithelioid sarcoma	8	47.0588	0	0
																												0	Synovial sarcoma	3	17.6471	0	0
																												0	High-grade sarcoma	2	11.7647	0	0
																												0	Clear cell sarcoma	2	11.7647	0	0
																												0	Ewing sarcoma	1	5.88235	0	0
																												0	Sarcoma NOS	1	5.88235	0	0
13	Tunn et al. (2007)	17870276	-	2004 - 2006	11	15	1.36	-	1 - 2	41	17 - 72	lymphoscintigraphy with 99mTc-labeled albumin colloid	11	100	Gamma probe	-	None	NRSTS	11	100	1	9.09091	-						Synovial sarcoma	11	100	1	9.09091	0	0	-	-
14	Turpin et al. (2018)	30393936	Cincinnati Children’s Hospital Medical Center	-	6	15	-	-	2 - 3	-	0.5 - 21	lymphoscintigraphy with 99mTc-labeled albumin colloid	6	100	MRI FDG-PET Gamma Probe	until the remaining gamma count in the lymph node bed was less than 10%	None	RMS	6	100	3	50	Head and neck / NOS	6	100	-	3	50	Embryonal RMS	3	50	1	33.3333	0	0	-	-
												lymphazurin blue	6	100	Visual	all visualised LN	None												Alveolar RMS	3	50	2	66.6667
15	Wagner et al. (2016)	27563842	Cincinnati Children’s Hospital Medical Center	2009 - 2014	28	-	-	2.4	1 - 7	16	0.5 - 32	lymphoscintigraphy with 99mTc-labeled albumin colloid	28	100	CT (PET or FDG) or MRI SPECT CT Gamma probe	until the remaining gamma count in the lymph node bed was less than 10%	None	RMS	8	28.5714	4	50	Head and neck / NOS	3	37.5	-	3	100	-					0	0	-	-
												lymphazurin blue (intradermal)	28	100	Visual	all visualised LN	None						Extremity	5	62.5	-	1	20
																		NRSTS	20	71.4286	3	15	Extremity	9	45	-	1	11.1111	Epithelioid sarcoma	2	10	1	50
																							Body wall	2	10	-	0	0	Synovial sarcoma	6	30	0	0
																							Head and neck / NOS	1	5	-	0	0	Ewing sarcoma	2	10	0	0
																													Fibrosarcoma	2	10	0	0
																													Sarcoma NOS	8	40	2	25
