# Supplementary material for: Prevalence of locoregional and distant lymph node metastases in children and adolescents/young adults with soft tissue sarcomas: a Bayesian meta-analysis of proportions
Source: eClinicalMedicine. 2025 Aug 7;87:103390. doi: 10.1016/j.eclinm.2025.103390 (PMC12355419; doi:10.1016/j.eclinm.2025.103390)
Supplement: Trends RMS NRSTS [file mmc8.csv]

Author	Sarcoma subtype	Total	Event	Publication year	Start	End	Midstudy period
Affinita et al. (2018)	RMS	66	13	2018	1979	2005	1992
Alcorn et al. (2013)	RMS	5	2	2013	2000	2011	2005,5
Alcorn et al. (2013)	NRSTS	3	0	2013	2000	2011	2005,5
Alvarez et al. (2024)	NRSTS	529	20	2024	2007	2012	2009,5
Andreou et al. (2013)	RMS	4	0	2013	2002	2012	2007
Andreou et al. (2013)	NRSTS	58	8	2013	2002	2012	2007
Angelini et al. (2016)	RMS	26	2	2016	1986	2014	2000
Arndt et al. (2004)	RMS	88	7	2004	1991	1997	1994
Aya et al. (2021)	RMS	17	6	2021	1997	2004	2000,5
Baday at el. (2021)	NRSTS	14	1	2021	1995	2020	2007,5
Banerjee et al. (1997)	NRSTS	8	1	1997	-	-	-
Ben-Arush et al. (2022)	RMS	1294	143	2022	2005	2016	2010,5
Benedetti et al. (2023)	NRSTS	132	33	2023	2006	2019	2012,5
Berlanga et al. (2023)	NRSTS	32	12	2023	2008	2013	2010,5
Bisogno et al. (2000)	NRSTS	6	4	2000	1989	1997	1993
Bisogno et al. (2008)	RMS	109	19	2008	1979	2005	1992
Bisogno et al. (2011)	RMS	643	150	2011	1988	2005	1996,5
Bisogno et al. (2012)	RMS	163	27	2012	1979	1987	1983
Bisogno et al. (2018)	RMS	484	81	2018	2005	2013	2009
Bisogno et al. (2021)	RMS	342	60	2021	2005	2016	2010,5
Bisogno et al. (2021)	RMS	24	1	2021	2005	2016	2010,5
Bisogno et al. (2023)	RMS	1733	294	2023	2005	2016	2010,5
Blakely et al. (1999)	RMS	94	30	1999	1984	1991	1987,5
Blakely et al. (2003)	RMS	71	33	2003	1972	1997	1984,5
Boué et al. (2000)	RMS	15	4	2000	1985	1996	1990,5
Brady et al. (2020)	RMS	188	58	2020	1998	2013	2005,5
Breneman et al. (2013)	RMS	342	17	2013	1997	2004	2000,5
Brennan et al. (2016)	NRSTS	100	20	2016	2005	2014	2009,5
Brennan et al. (2018)	NRSTS	22	0	2018	2005	2015	2010
Brennan et al. (2020)	NRSTS	46	0	2020	2005	2015	2010
Buszek et al. (2019)	RMS	19	1	2019	2008	2017	2012,5
Byers et al. (2021)	NRSTS	36	2	2021	-	-	-
Carli et al. (2005)	NRSTS	167	11	2005	1975	1998	1986,5
Casanova et al. (2000)	NRSTS	19	2	2000	1979	1999	1989
Casanova et al. (2005)	NRSTS	30	3	2005	1978	2004	1991
Casanova et al. (2007)	RMS	52	15	2007	1977	2006	1991,5
Casanova et al. (2007)	NRSTS	152	3	2007	1977	2006	1991,5
Casanova et al. (2020)	NRSTS	60	2	2020	2005	2016	2010,5
Casey et al. (2014)	RMS	14	9	2014	1998	2012	2005
Cecchetto et al. (2001)	NRSTS	25	1	2001	1979	1995	1987
Cecchetto et al. (2003)	RMS	161	27	2003	1975	1995	1985
Cecchetto et al. (2005)	NRSTS	52	3	2005	1979	2002	1990,5
Cecchetto et al. (2008)	RMS	39	6	2008	1988	2005	1996,5
Chaix et al. (2023)	NRSTS	66	3	2023	1995	2017	2006
Chrisholm et al. (2011)	RMS	474	63	2011	1984	2003	1993,5
Chui et al. (2005)	RMS	33	7	2005	1962	1997	1979,5
Chun et al. (2005)	NRSTS	8	1	2005	1976	2000	1988
Coene et al. (1992)	RMS	22	5	1992	1970	1988	1979
Cole et al. (1993)	NRSTS	9	1	1993	1982	1990	1986
Company et al. (2009)	RMS	60	31	2009	1996	2002	1999
Corpron et al. (1996)	NRSTS	44	7	1996	1977	1992	1984,5
Cotter et al. (2011)	RMS	7	1	2011	2002	2008	2005
Cypriano et al. (2004)	NRSTS	4	0	2004	1962	2002	1982
Daigeler et al. (2008)	NRSTS	11	0	2008	1991	2007	1999
D’Angelo et al. (2010)	RMS	7	6	2010	1988	2008	1998
Dang et al. (2013)	RMS	255	26	2013	1973	2009	1991
Dantonello et al. (2008)	RMS	99	38	2008	1980	2003	1991,5
Dantonello et al. (2012)	RMS	6	1	2012	1994	2009	2001,5
Dantonello et al. (2018)	RMS	7	1	2018	1990	2013	2001,5
De Corti et al. (2006)	RMS	5	1	2006	2002	2007	2004,5
De Corti et al. (2006)	NRSTS	12	1	2006	2002	2007	2004,5
de Vries et al. (1989)	NRSTS	4	4	1989	1970	1986	1978
de Wardin et al. (2023)	RMS	61	35	2023	2000	2021	2010,5
Deyrup et al. (2009)	NRSTS	15	1	2009	-	-	-
Deyrup et al. (2011)	NRSTS	10	1	2011	-	-	-
Diaconescu et al. (2013)	RMS	25	7	2013	2000	2011	2005,5
Donaldson et al. (2001)	RMS	490	91	2001	1991	1997	1994
Dong et al. (2017)	RMS	28	6	2017	-	-	-
Dong et al. (2021)	NRSTS	41	5	2021	2008	2019	2013,5
El-Gohary et al. (2020)	RMS	6	3	2020	2018	2019	2018,5
Elmanzalawy et al. (2019)	RMS	20	9	2019	2007	2017	2012
Elmanzalawy et al. (2019)	NRSTS	6	3	2019	2007	2017	2012
Emir et al. (2016)	RMS	8	1	2016	2004	2014	2009
Enault et al. (2022)	NRSTS	50	9	2022	2014	2018	2016
Eugene et al. (2012)	RMS	23	8	2012	2003	2010	2006,5
Federico et al. (2012)	RMS	30	17	2012	2003	2009	2006
Federico et al. (2013)	NRSTS	58	6	2013	1964	2003	1983,5
Fei-Zhang et al. (2023)	RMS	272	146	2023	2004	2018	2011
Ferrari et al. (2001)	NRSTS	16	2	2001	1982	1998	1990
Ferrari et al. (2002)	RMS	216	21	2002	1978	1999	1988,5
Ferrari et al. (2002)	NRSTS	28	5	2002	1980	2000	1990
Ferrari et al. (2003)	RMS	811	31	2003	1979	2001	1990
Ferrari et al. (2005)	NRSTS	36	3	2005	1979	2003	1991
Ferrari et al. (2008)	NRSTS	115	2	2008	1979	2005	1992
Ferrari et al. (2014)	NRSTS	138	5	2014	2005	2012	2008,5
Ferrari et al. (2021)	NRSTS	569	18	2021	2005	2016	2010,5
Ferrari et al. (2022)	RMS	1977	448	2022	2006	2016	2011
Ferrari et al. (2023)	NRSTS	61	15	2023	2008	2016	2012
Flores et al. (2018)	NRSTS	69	2	2018	1980	2014	1997
Friesenbichler et al. (2021)	NRSTS	12	5	2021	1990	2019	2004,5
Fuchs et al. (2014)	RMS	32	16	2014	1986	2008	1997
Fuchs et al. (2018)	RMS	51	10	2018	1986	2009	1997,5
Fujiwara et al. (2022)	NRSTS	120	3	2022	2006	2017	2011,5
Furtwängler et al. (2013)	NRSTS	191	34	2013	1993	2001	1997
Genevois et al. (2023)	NRSTS	218	0	2023	2010	2019	2014,5
Genevois et al. (2024)	NRSTS	45	3	2024	2010	2019	2014,5
Giraudo et al. (2023)	NRSTS	568	21	2023	2005	2016	2010,5
Glosli et al. (2021)	RMS	165	43	2021	2005	2016	2010,5
Guérin et al. (2019)	RMS	30	6	2019	2005	2016	2010,5
Guo et al. (2021)	RMS	35	15	2021	1987	2018	2002,5
Hadley et al. (2010)	NRSTS	14	3	2010	1990	2008	1999
Hamilton et al. (2018)	RMS	235	32	2018	1972	2012	1992
Harrison et al. (2021)	RMS	235	86	2021	2006	2016	2011
Harrison et al. (2024)	RMS	2151	528	2024	1997	2016	2006,5
Hayes-Jordan et al. (2008)	RMS	130	9	2008	1972	2005	1988,5
Hays et al. (1982)	RMS	64	16	1982	1972	1977	1974,5
Heinz et al. (2023)	RMS	68	15	2023	2009	2018	2013,5
Heinz et al. (2023)	RMS	211	108	2023	2009	2019	2014
Heske et al. (2020)	RMS	269	87	2020	1996	2010	2003
Hibbitts et al. (2019)	RMS	2028	379	2019	1997	2013	2005
Hicks et al. (2002)	RMS	50	6	2002	-	-	-
Hill et al. (2002)	RMS	11	8	2002	1995	2001	1998
Hong et al. (2015)	NRSTS	11	2	2015	2003	2013	2008
Huh et al. (2011)	NRSTS	33	2	2011	1963	2005	1984
Jenney et al. (2014)	RMS	172	15	2014	1984	2003	1993,5
Jiang et al. (2018)	NRSTS	981	53	2018	1973	2014	1993,5
Kayton et al. (2006)	NRSTS	20	1	2006	1974	2004	1989
Kayton et al. (2007)	RMS	9	1	2007	-	-	-
Kayton et al. (2007)	NRSTS	16	0	2007	-	-	-
Kayton et al. (2023)	NRSTS	85	8	2023	2014	2018	2016
Kim et al. (2017)	RMS	69	19	2017	2000	2016	2008
Koivusalo et al. (2019)	RMS	3	2	2019	2014	2017	2015,5
Komasara et al. (2016)	RMS	7	2	2016	1992	2014	2003
Koscielniak et al. (2021)	NRSTS	243	19	2021	1991	2009	2000
Koscielniak et al. (2023)	RMS	1470	238	2023	1995	2017	2006
Krewer et al. (2020)	NRSTS	40	1	2020	1996	2018	2007
Kushner et al. (1996)	NRSTS	10	8	1996	-	-	-
La et al. (2011)	RMS	226	45	2011	1984	1997	1990,5
Lack et al. (1986)	NRSTS	10	1	1986	1963	1983	1973
Lae et al. (2002)	NRSTS	32	7	2002	1992	2000	1996
Lak et al. (2021)	RMS	99	29	2021	2006	2019	2012,5
Lal et al. (2005)	NRSTS	66	33	2005	1972	2003	1987,5
Lautz et al. (2020)	RMS	601	115	2020	1999	2012	2005,5
Lautz et al. (2023)	RMS	44	13	2023	1997	2013	2005
La Quaglia et al. (1990)	RMS	25	25	1990	1970	1985	1977,5
La Quaglia et al. (1990)	RMS	35	14	1990	1970	1985	1977,5
Lawrence et al. (1987)	RMS	592	81	1987	1972	1984	1978
Lee et al. (2010)	NRSTS	27	1	2010	1986	2008	1997
Li et al. (2021)	NRSTS	14	4	2021	2010	2019	2014,5
Liu et al. (2020)	NRSTS	161	17	2020	1998	2018	2008
Livellara et al. (2021)	NRSTS	57	5	2021	1990	2020	2005
Ludmir et al. (2018)	RMS	14	6	2018	2006	2014	2010
Machavoine et al. (2022)	RMS	48	17	2022	2005	2016	2010,5
Madigan et al. (2007)	NRSTS	14	2	2007	1983	2003	1993
Malempati et al. (2011)	RMS	1843	242	2011	1991	2005	1998
Malempati et al. (2019)	RMS	168	86	2019	2004	2015	2009,5
Mandell et al. (1990)	RMS	27	13	1990	1970	1987	1978,5
Marina et al. (1989)	NRSTS	26	7	1989	1962	1987	1974,5
Martelli et al. (1999)	RMS	36	1	1999	1984	1994	1989
Martynov et al. (2024)	RMS	196	33	2024	-	-	-
Mazzoleni et al. (2005)	RMS	125	24	2005	1979	1998	1988,5
McDowell et al. (2010)	RMS	146	65	2010	1998	2005	2001,5
Meister et al. (2020)	NRSTS	159	15	2020	1981	2015	1998
Mercolini et al. (2021)	RMS	263	155	2021	2008	2016	2012
Mercolini et al. (2022)	RMS	270	22	2022	2005	2016	2010,5
Metts et al. (2023)	RMS	218	1	2023	1997	2013	2005
Meza et al. (2006)	RMS	1258	156	2006	1984	1997	1990,5
Minard-Colin et al. (2021)	RMS	237	11	2021	1981	2009	1995
Munnikhuysen et al. (2023)	RMS	2157	485	2023	1994	2013	2003,5
Murawski et al. (2019)	NRSTS	25	2	2019	-	2007	-
Murugan et al. (2018)	NRSTS	23	4	2018	1995	2010	2002,5
Neville et al. (2000)	RMS	139	59	2000	1991	1997	1994
Newman et al. (1983)	RMS	26	9	1983	1960	1983	1971,5
Oberlin et al. (2008)	RMS	788	391	2008	1984	2000	1992
Oberlin et al. (2015)	RMS	643	131	2015	1983	2004	1993,5
Okamara et al. (2006)	RMS	29	13	2006	1981	2004	1992,5
Olibier-Gougenheim et al. (2021)	NRSTS	81	39	2021	1991	2013	2002
Orbach et al. (2013)	NRSTS	51	3	2013	1980	2009	1994,5
Orbach et al. (2016)	NRSTS	50	0	2016	2005	2012	2008,5
Orbach et al. (2022)	NRSTS	11	0	2022	2005	2016	2010,5
Orsatti et al. (2020)	RMS	66	12	2020	2005	2016	2010,5
Parasuraman et al. (1999)	NRSTS	5	1	1999	1962	1998	1980
Parida et al. (2012)	RMS	6	1	2012	2004	2010	2007
Parida et al. (2012)	NRSTS	17	0	2012	2004	2010	2007
Parida et al. (2013)	NRSTS	15	1	2013	1980	2009	1994,5
Peng et al. (2021)	NRSTS	23	1	2021	2007	2020	2013,5
Perruccio et al. (2018)	RMS	10	1	2018	1979	2004	1991,5
Pierobon et al. (2018)	RMS	39	18	2018	1979	2016	1997,5
Pondrom et al. (2020)	RMS	31	3	2020	-	2019	-
Portera et al. (2001)	NRSTS	74	74	2001	1959	1998	1978,5
Qualman et al. (2008)	RMS	546	106	2008	1995	1998	1996,5
Qureshi et al. (2013)	NRSTS	32	3	2013	2005	2013	2009
Raney et al. (1988)	RMS	129	3	1988	1972	1978	1975
Raney et al. (2002)	RMS	611	325	2002	1972	1997	1984,5
Raney et al. (2008)	RMS	91	12	2008	1978	1997	1987,5
Raney et al. (2008)	RMS	10	1	2008	1972	2005	1988,5
Raney et al. (2012)	RMS	47	14	2012	1984	1997	1990,5
Raney et al. (2013)	RMS	24	0	2013	1984	1997	1990,5
Réguerre et al. (2012)	RMS	97	27	2012	1984	2004	1994
Ricard et al. (2011)	RMS	13	5	2011	2004	2009	2006,5
Rodary et el. (1991)	RMS	951	112	1991	1978	1986	1982
Rodeberg et al. (2010)	RMS	322	22	2010	1979	1998	1988,5
Rodeberg et al. (2011)	RMS	898	125	2011	1991	1997	1994
Rodeberg et al. (2011)	RMS	570	106	2011	1999	2005	2002
Rodriguez-Galindo et al. (2000)	NRSTS	12	2	2000	1962	1997	1979,5
Rogers et al. (2017)	RMS	159	11	2017	1989	2003	1996
Rogers et al. (2020)	RMS	237	28	2020	2005	2016	2010,5
Rogers et al. (2022)	RMS	50	23	2022	1995	2016	2005,5
Rossetti et al. (2021)	NRSTS	22	1	2021	2005	2019	2012
Routh et al. (2021)	RMS	279	27	2021	1997	2012	2004,5
Ruymann et al. (1984)	RMS	30	14	1984	1972	1977	1974,5
Ruymann et al. (1985)	RMS	10	1	1985	1972	1983	1977,5
Saenz et al. (1997)	RMS	15	2	1997	1972	1996	1984
Saito et al. (2017)	NRSTS	7	1	2017	-	-	-
Sari et al. (2009)	NRSTS	13	2	2009	1992	2007	1999,5
Scheer et al. (2016)	NRSTS	27	6	2016	1980	2010	1995
Scheer et al. (2016)	NRSTS	52	4	2016	1981	2010	1995,5
Scheer et al. (2020)	NRSTS	432	34	2020	1981	2018	1999,5
Scheer et al. (2021)	NRSTS	185	6	2021	1980	2013	1996,5
Schloemer et al. (2023)	RMS	179	118	2023	1997	2013	2005
Schoot et al. (2022)	RMS	372	203	2022	2010	2016	2013
Schwarz et al. (1998)	NRSTS	32	11	1998	1972	1997	1984,5
Seitz et al. (2011)	RMS	63	16	2011	1996	2002	1999
Seitz et al. (2016)	RMS	147	16	2016	1986	2008	1997
Seitz et al. (2018)	NRSTS	62	7	2018	1981	2014	1997,5
Sercarz et al. (1995)	RMS	32	4	1995	1955	1988	1971,5
Shenoy et al. (2021)	RMS	1648	278	2021	1997	2013	2005
Shi et al. (2016)	NRSTS	103	1	2016	1998	2012	2005
Siddiqui et al. (2019)	RMS	157	20	2019	2004	2013	2008,5
Slater et al. (2022)	RMS	490	59	2022	2005	2016	2010,5
Sobieraj et al. (2023)	RMS	10	2	2023	2009	2022	2015,5
Sparber-Sauer et al. (2018)	NRSTS	61	2	2018	1985	2014	1999,5
Sparber-Sauer et al. (2019)	NRSTS	67	15	2019	1985	2015	2000
Sparber-Sauer et al. (2019)	NRSTS	41	5	2019	1991	2019	2005
Sparber-Sauer et al. (2020)	NRSTS	89	3	2020	1985	2015	2000
Sparber-Sauer et al. (2021)	RMS	67	3	2021	1981	2016	1998,5
Sparber-Sauer et al. (2021)	NRSTS	71	0	2021	1981	2016	1998,5
Sparber-Sauer et al. (2023)	NRSTS	60	6	2023	1996	2021	2008,5
Sparber-Sauer et al. (2024)	RMS	395	102	2024	1995	2021	2008
Spunt et al. (2019)	NRSTS	63	9	2019	2005	2015	2010
Spunt et al. (2000)	RMS	25	4	2000	1972	1998	1985
Spunt et al. (2020)	NRSTS	529	20	2020	2007	2012	2009,5
Stanelle et al. (2013)	NRSTS	111	6	2013	1970	2010	1990
Stein et al. (2013)	RMS	25	1	2013	1975	2011	1993
Sung et al. (2004)	RMS	1160	174	2004	1984	1997	1990,5
Tagarelli et al. (2012)	RMS	1	0	2012	1979	2011	1995
Tagarelli et al. (2012)	NRSTS	11	1	2012	1979	2011	1995
Talenti et al. (2021)	RMS	52	10	2021	2010	2020	2015
Tan et al. (2022)	NRSTS	56	2	2022	2015	2022	2018,5
Tang et al. (2018)	RMS	102	0	2018	1988	2012	2000
Tarek et al. (2020)	NRSTS	30	10	2020	1990	2013	2001,5
Thomas et al. (2013)	NRSTS	28	10	2013	1991	2012	2001,5
Urla et al. (2019)	RMS	17	2	2019	1996	2011	2003,5
Vaarwerk et al. (2018)	RMS	432	71	2018	1995	2003	1999
Vaarwerk et al. (2020)	RMS	199	34	2020	1995	2013	2004
van Noeseal et al. (2019)	NRSTS	51	1	2019	2005	2016	2010,5
van Scheltinga et al. (2014)	RMS	277	38	2014	1990	2008	1999
van Scheltinga et al. (2020)	RMS	162	47	2020	2005	2014	2009,5
van Scheltinga et al. (2022)	RMS	109	37	2022	2005	2016	2010,5
Vasquez et al. (2023)	RMS	428	245	2023	1999	2013	2006
Venkatramani et al. (2014)	NRSTS	21	4	2014	1983	2012	1997,5
Venkatramani et al. (2021)	NRSTS	138	6	2021	2007	2012	2009,5
Völker et al. (2007)	RMS	12	6	2007	2003	2006	2004,5
Völker et al. (2007)	NRSTS	23	1	2007	2003	2006	2004,5
Wagner et al. (2016)	RMS	8	4	2016	2009	2014	2011,5
Wagner et al. (2016)	NRSTS	20	3	2016	2009	2014	2011,5
Walterhouse et al. (2001)	RMS	62	11	2001	1972	1997	1984,5
Walterhouse et al. (2011)	RMS	41	2	2011	1997	2008	2002,5
Walterhouse et al. (2014)	RMS	271	18	2014	2004	2010	2007
Watson et al. (2017)	NRSTS	289	8	2017	1990	2014	2002
Waxweiler et al. (2015)	NRSTS	941	24	2015	1988	2007	1997,5
Weller et al. (2021)	NRSTS	1303	69	2021	2004	2015	2009,5
Welmart et al. (2021)	RMS	59	20	2021	1995	2013	2004
Wiener et al. (1994)	RMS	121	20	1994	1984	1991	1987,5
Xiao et al. (2016)	NRSTS	18	7	2016	2011	2013	2012
Xie et al. (2022)	NRSTS	16	1	2022	2011	2021	2016
Zekri et al. (2014)	NRSTS	25	6	2014	2007	2012	2009,5
Zhang et al. (2023)	RMS	277	116	2023	2000	2018	2009
Zhang et al. (2024)	NRSTS	54	5	2024	2003	2021	2012
Zhang et al. (2024)	RMS	21	10	2024	2014	2019	2016,5
Zhanghuang et al. (2022)	NRSTS	42	5	2022	2014	2021	2017,5
Zhu et al. (2020)	RMS	197	65	2020	1998	2014	2006
Zin et al. (2014)	RMS	5	2	2014	1996	2013	2004,5
