# Supplementary material for: Prevalence of locoregional and distant lymph node metastases in children and adolescents/young adults with soft tissue sarcomas: a Bayesian meta-analysis of proportions
Source: eClinicalMedicine. 2025 Aug 7;87:103390. doi: 10.1016/j.eclinm.2025.103390 (PMC12355419; doi:10.1016/j.eclinm.2025.103390)
Supplement: NRSTS Histology Trends [file mmc9.csv]

Author	Histology	Total	Events	Publication year	Start	End	Midstudy period
Alcorn et al. (2013)	Epithelioid sarcoma	2	0	2013	2000	2011	2005,5
Alcorn et al. (2013)	Synovial sarcoma	1	0	2013	2000	2011	2005,5
Alvarez et al. (2024)	Synovial sarcoma	138	6	2024	2007	2012	2009,5
Alvarez et al. (2024)	Epithelioid sarcoma	28	5	2024	2007	2012	2009,5
Alvarez et al. (2024)	Undifferentiated sarcoma	63	3	2024	2007	2012	2009,5
Alvarez et al. (2024)	Clear cell sarcoma	7	1	2024	2007	2012	2009,5
Alvarez et al. (2024)	MPNST	58	0	2024	2007	2012	2009,5
Alvarez et al. (2024)	Angiosarcoma	6	1	2024	2007	2012	2009,5
Alvarez et al. (2024)	Alveolar soft part sarcoma	24	0	2024	2007	2012	2009,5
Andreou et al. (2013)	Epithelioid sarcoma	4	0	2013	2002	2012	2007
Andreou et al. (2013)	Clear cell sarcoma	12	6	2013	2002	2012	2007
Andreou et al. (2013)	Synovial sarcoma	42	2	2013	2002	2012	2007
Baday at el. (2021)	Liposarcoma	14	1	2021	1995	2020	2007,5
Banerjee et al. (1997)	PPNT	8	1	1997	-	-	-
Benedetti et al. (2023)	Clear cell sarcoma	132	33	2023	2006	2019	2012,5
Berlanga et al. (2023)	DSRCT	29	12	2023	2008	2013	2010,5
Bisogno et al. (2000)	DSRCT	6	4	2000	1989	1997	1993
Brennan et al. (2016)	Malignant rhabdoid tumor	100	20	2016	2005	2014	2009,5
Brennan et al. (2018)	Alveolar soft part sarcoma	22	0	2018	2005	2015	2010
Brennan et al. (2020)	Dermatofibrosarcoma protuberans	46	0	2020	2005	2015	2010
Byers et al. (2021)	Angiomatoid fibrous histiocytoma	36	1	2021	-	-	-
Carli et al. (2005)	MPNST	167	11	2005	1975	1998	1986,5
Casanova et al. (2000)	Undifferentiated sarcoma	19	2	2000	1979	1999	1989
Casanova et al. (2005)	Epithelioid sarcoma	30	3	2005	1978	2004	1991
Casanova et al. (2007)	Ewing sarcoma	9	0	2007	1977	2006	1991,5
Casanova et al. (2007)	Synovial sarcoma	55	0	2007	1977	2006	1991,5
Casanova et al. (2007)	Epithelioid sarcoma	15	1	2007	1977	2006	1991,5
Casanova et al. (2007)	Liposarcoma	14	0	2007	1977	2006	1991,5
Casanova et al. (2007)	MPNST	9	0	2007	1977	2006	1991,5
Casanova et al. (2007)	Clear cell sarcoma	7	2	2007	1977	2006	1991,5
Casanova et al. (2007)	Infantile Fibrosarcoma	7	0	2007	1977	2006	1991,5
Casanova et al. (2007)	Dermatofibrosarcoma protuberans	6	0	2007	1977	2006	1991,5
Casanova et al. (2007)	Hemangiopericytoma	5	0	2007	1977	2006	1991,5
Casanova et al. (2007)	Leiomyosarcoma	4	0	2007	1977	2006	1991,5
Casanova et al. (2007)	Alveolar soft part sarcoma	4	0	2007	1977	2006	1991,5
Casanova et al. (2007)	Adult-Type Fibrosarcoma	4	0	2007	1977	2006	1991,5
Casanova et al. (2007)	Malignant fibrous histiocytoma	3	0	2007	1977	2006	1991,5
Casanova et al. (2007)	Angiosarcoma	2	0	2007	1977	2006	1991,5
Casanova et al. (2020)	Inflammatory myofibroblastic tumor	60	2	2020	2005	2016	2010,5
Cecchetto et al. (2001)	Fibrosarcoma	25	1	2001	1979	1995	1987
Chaix et al. (2023)	MPNST	66	3	2023	1995	2017	2006
Chun et al. (2005)	Inflammatory myofibroblastic tumor	8	1	2005	1976	2000	1988
Cole et al. (1993)	Malignant fibrous histiocytoma	9	1	1993	1982	1990	1986
Corpron et al. (1996)	Malignant fibrous histiocytoma	44	7	1996	1977	1992	1984,5
Cypriano et al. (2004)	Leiomyosarcoma	4	0	2004	1962	2002	1982
Daigeler et al. (2008)	Alveolar soft part sarcoma	11	0	2008	1991	2007	1999
De Corti et al. (2006)	Ewing sarcoma	6	0	2006	2002	2007	2004,5
De Corti et al. (2006)	Epithelioid sarcoma	1	0	2006	2002	2007	2004,5
De Corti et al. (2006)	MPNST	1	0	2006	2002	2007	2004,5
De Corti et al. (2006)	Undifferentiated sarcoma	1	1	2006	2002	2007	2004,5
De Corti et al. (2006)	Liposarcoma	2	0	2006	2002	2007	2004,5
De Corti et al. (2006)	Adult-Type Fibrosarcoma	1	0	2006	2002	2007	2004,5
de Vries et al. (1989)	Epithelioid sarcoma	4	4	1989	1970	1986	1978
Deyrup et al. (2009)	Angiosarcoma	15	1	2009	-	-	-
Deyrup et al. (2011)	Angiosarcoma	10	1	2011	-	-	-
Dong et al. (2021)	Clear cell sarcoma	41	5	2021	2008	2019	2013,5
Elmanzalawy et al. (2019)	Synovial sarcoma	2	1	2019	2007	2017	2012
Elmanzalawy et al. (2019)	Epithelioid sarcoma	1	0	2019	2007	2017	2012
Elmanzalawy et al. (2019)	Alveolar soft part sarcoma	1	0	2019	2007	2017	2012
Elmanzalawy et al. (2019)	Undifferentiated sarcoma	1	1	2019	2007	2017	2012
Enault et al. (2022)	Malignant rhabdoid tumor	35	9	2022	2014	2018	2016
Ferrari et al. (2001)	Leiomyosarcoma	16	2	2001	1982	1998	1990
Ferrari et al. (2002)	Clear cell sarcoma	28	5	2002	1980	2000	1990
Ferrari et al. (2005)	Leiomyosarcoma	3	2	2005	1979	2003	1991
Ferrari et al. (2005)	Clear cell sarcoma	3	1	2005	1979	2003	1991
Ferrari et al. (2005)	MPNST	14	0	2005	1979	2003	1991
Ferrari et al. (2005)	Epithelioid sarcoma	4	0	2005	1979	2003	1991
Ferrari et al. (2005)	Liposarcoma	3	0	2005	1979	2003	1991
Ferrari et al. (2005)	Adult-Type Fibrosarcoma	3	0	2005	1979	2003	1991
Ferrari et al. (2005)	Alveolar soft part sarcoma	1	0	2005	1979	2003	1991
Ferrari et al. (2005)	Malignant fibrous histiocytoma	1	0	2005	1979	2003	1991
Ferrari et al. (2005)	Hemangiopericytoma	1	0	2005	1979	2003	1991
Ferrari et al. (2008)	Synovial sarcoma	115	2	2008	1979	2005	1992
Ferrari et al. (2014)	Synovial sarcoma	138	5	2014	2005	2012	2008,5
Flores et al. (2018)	Alveolar soft part sarcoma	69	2	2018	1980	2014	1997
Friesenbichler et al. (2021)	Clear cell sarcoma	12	5	2021	1990	2019	2004,5
Fujiwara et al. (2022)	Alveolar soft part sarcoma	120	3	2022	2006	2017	2011,5
Furtwängler et al. (2013)	Clear cell sarcoma	191	34	2013	1993	2001	1997
Genevois et al. (2023)	Leiomyosarcoma	67	0	2023	2010	2019	2014,5
Genevois et al. (2023)	Liposarcoma	151	0	2023	2010	2019	2014,5
Genevois et al. (2024)	Alveolar soft part sarcoma	45	3	2024	2010	2019	2014,5
Hadley et al. (2010)	Clear cell sarcoma	14	3	2010	1990	2008	1999
Hong et al. (2015)	Malignant rhabdoid tumor	11	2	2015	2003	2013	2008
Huh et al. (2011)	Liposarcoma	33	2	2011	1963	2005	1984
Kayton et al. (2006)	Alveolar soft part sarcoma	20	1	2006	1974	2004	1989
Kayton et al. (2007)	Epithelioid sarcoma	4	0	2007	-	-	-
Kayton et al. (2007)	Clear cell sarcoma	2	0	2007	-	-	-
Kayton et al. (2007)	Synovial sarcoma	2	0	2007	-	-	-
Kayton et al. (2007)	Alveolar soft part sarcoma	2	0	2007	-	-	-
Kayton et al. (2007)	Adult-Type Fibrosarcoma	2	0	2007	-	-	-
Kayton et al. (2007)	Ewing sarcoma	1	0	2007	-	-	-
Kayton et al. (2007)	MPNST	1	0	2007	-	-	-
Kayton et al. (2007)	Angiomatoid fibrous histiocytoma	1	0	2007	-	-	-
Koscielniak et al. (2021)	Ewing sarcoma	243	19	2021	1991	2009	2000
Krewer et al. (2020)	Dermatofibrosarcoma protuberans	40	1	2020	1996	2018	2007
Kushner et al. (1996)	DSRCT	10	8	1996	-	-	-
Lack et al. (1986)	Leiomyosarcoma	10	1	1986	1963	1983	1973
Lae et al. (2002)	DSRCT	32	7	2002	1992	2000	1996
Lal et al. (2005)	DSRCT	66	33	2005	1972	2003	1987,5
Li et al. (2021)	Malignant rhabdoid tumor	14	4	2021	2010	2019	2014,5
Liu et al. (2020)	PPNT	161	17	2020	1998	2018	2008
Livellara et al. (2021)	Ewing sarcoma	57	5	2021	1990	2020	2005
Madigan et al. (2007)	Malignant rhabdoid tumor	14	2	2007	1983	2003	1993
Marina et al. (1989)	PPNT	26	7	1989	1962	1987	1974,5
Meister et al. (2020)	MPNST	159	15	2020	1981	2015	1998
Murawski et al. (2019)	Undifferentiated sarcoma	25	2	2019	-	2007	-
Murugan et al. (2018)	Ewing sarcoma	23	4	2018	1995	2010	2002,5
Olibier-Gougenheim et al. (2021)	DSRCT	81	39	2021	1991	2013	2002
Orbach et al. (2013)	Alveolar soft part sarcoma	51	3	2013	1980	2009	1994,5
Orbach et al. (2016)	Infantile Fibrosarcoma	50	0	2016	2005	2012	2008,5
Orbach et al. (2022)	Epithelioid hemangioendothelioma	11	0	2022	2005	2016	2010,5
Parasuraman et al. (1999)	Clear cell sarcoma	5	1	1999	1962	1998	1980
Parida et al. (2012)	Epithelioid sarcoma	8	0	2012	2004	2010	2007
Parida et al. (2012)	Synovial sarcoma	3	0	2012	2004	2010	2007
Parida et al. (2012)	Clear cell sarcoma	2	0	2012	2004	2010	2007
Parida et al. (2012)	Ewing sarcoma	1	0	2012	2004	2010	2007
Parida et al. (2013)	Infantile Fibrosarcoma	15	1	2013	1980	2009	1994,5
Peng et al. (2021)	Liposarcoma	33	1	2021	2007	2020	2013,5
Portera et al. (2001)	Alveolar soft part sarcoma	74	1	2001	1959	1998	1978,5
Qureshi et al. (2013)	Ewing sarcoma	32	3	2013	2005	2013	2009
Rodriguez-Galindo et al. (2000)	Hemangiopericytoma	12	2	2000	1962	1997	1979,5
Rossetti et al. (2021)	Synovial sarcoma	22	1	2021	2005	2019	2012
Saito et al. (2017)	Angiomatoid fibrous histiocytoma	7	1	2017	-	-	-
Sari et al. (2009)	Ewing sarcoma	13	2	2009	1992	2007	1999,5
Scheer et al. (2016)	Synovial sarcoma	27	6	2016	1980	2010	1995
Scheer et al. (2016)	Synovial sarcoma	47	4	2016	1981	2010	1995,5
Scheer et al. (2020)	Synovial sarcoma	433	34	2020	1981	2018	1999,5
Scheer et al. (2021)	Synovial sarcoma	185	6	2021	1980	2013	1996,5
Schwarz et al. (1998)	DSRCT	32	11	1998	1972	1997	1984,5
Seitz et al. (2018)	Ewing sarcoma	62	7	2018	1981	2014	1997,5
Shi et al. (2016)	Undifferentiated sarcoma	103	1	2016	1998	2012	2005
Sparber-Sauer et al. (2018)	Alveolar soft part sarcoma	46	2	2018	1985	2014	1999,5
Sparber-Sauer et al. (2019)	Epithelioid sarcoma	67	15	2019	1985	2015	2000
Sparber-Sauer et al. (2019)	Angiosarcoma	12	2	2019	1991	2019	2005
Sparber-Sauer et al. (2019)	Epithelioid hemangioendothelioma	16	3	2019	1991	2019	2005
Sparber-Sauer et al. (2020)	Adult-Type Fibrosarcoma	23	2	2020	1985	2015	2000
Sparber-Sauer et al. (2020)	Infantile Fibrosarcoma	66	1	2020	1985	2015	2000
Sparber-Sauer et al. (2021)	Inflammatory myofibroblastic tumor	71	0	2021	1981	2016	1998,5
Spunt et al. (2019)	Epithelioid sarcoma	63	9	2019	2005	2015	2010
Stanelle et al. (2013)	Synovial sarcoma	111	6	2013	1970	2010	1990
Tagarelli et al. (2012)	DSRCT	1	1	2012	1979	2011	1995
Tagarelli et al. (2012)	Undifferentiated sarcoma	2	0	2012	1979	2011	1995
Tagarelli et al. (2012)	PPNT	7	0	2012	1979	2011	1995
Tan et al. (2022)	Alveolar soft part sarcoma	56	2	2022	2015	2022	2018,5
Tarek et al. (2020)	Ewing sarcoma	30	10	2020	1990	2013	2001,5
Thomas et al. (2013)	DSRCT	28	10	2013	1991	2012	2001,5
van Noeseal et al. (2019)	MPNST	51	1	2019	2005	2016	2010,5
Venkatramani et al. (2014)	Malignant rhabdoid tumor	21	4	2014	1983	2012	1997,5
Venkatramani et al. (2021)	Synovial sarcoma	138	6	2021	2007	2012	2009,5
Völker et al. (2007)	Ewing sarcoma	23	1	2007	2003	2006	2004,5
Wagner et al. (2016)	Epithelioid sarcoma	2	1	2016	2009	2014	2011,5
Wagner et al. (2016)	Synovial sarcoma	6	0	2016	2009	2014	2011,5
Wagner et al. (2016)	Ewing sarcoma	2	0	2016	2009	2014	2011,5
Wagner et al. (2016)	Fibrosarcoma	2	0	2016	2009	2014	2011,5
Watson et al. (2017)	MPNST	289	8	2017	1990	2014	2002
Weller et al. (2021)	Clear cell sarcoma	103	15	2021	2004	2015	2009,5
Weller et al. (2021)	Epithelioid sarcoma	221	33	2021	2004	2015	2009,5
Weller et al. (2021)	Synovial sarcoma	979	21	2021	2004	2015	2009,5
Xiao et al. (2016)	PPNT	18	7	2016	2011	2013	2012
Xie et al. (2022)	Malignant rhabdoid tumor	16	1	2022	2011	2021	2016
Zekri et al. (2014)	Clear cell sarcoma	25	6	2014	2007	2012	2009,5
Zhang et al. (2024)	Clear cell sarcoma	54	5	2024	2003	2021	2012
Zhanghuang et al. (2022)	Malignant rhabdoid tumor	42	5	2022	2014	2021	2017,5
