# Supplementary material for: Prevalence of locoregional and distant lymph node metastases in children and adolescents/young adults with soft tissue sarcomas: a Bayesian meta-analysis of proportions
Source: eClinicalMedicine. 2025 Aug 7;87:103390. doi: 10.1016/j.eclinm.2025.103390 (PMC12355419; doi:10.1016/j.eclinm.2025.103390)
Supplement: NRSTS Histology [file mmc10.csv]

Author	Cohorts	Sarcoma data	Serious Risk of Bias	Histology	Total	Events
Alcorn et al. (2013)	A	NRSTS	yes	Epithelioid sarcoma	2	0
Alcorn et al. (2013)	A	NRSTS	yes	Synovial sarcoma	1	0
Alvarez et al. (2024)	B	NRSTS	no	Synovial sarcoma	138	6
Alvarez et al. (2024)	B	NRSTS	no	Epithelioid sarcoma	28	5
Alvarez et al. (2024)	B	NRSTS	no	Undifferentiated sarcoma	63	3
Alvarez et al. (2024)	B	NRSTS	no	Clear cell sarcoma	7	1
Alvarez et al. (2024)	B	NRSTS	no	MPNST	58	0
Alvarez et al. (2024)	B	NRSTS	no	Angiosarcoma	6	1
Alvarez et al. (2024)	B	NRSTS	no	Alveolar soft part sarcoma	24	0
Andreou et al. (2013)	C	NRSTS	no	Epithelioid sarcoma	4	0
Andreou et al. (2013)	C	NRSTS	no	Clear cell sarcoma	12	6
Andreou et al. (2013)	C	NRSTS	no	Synovial sarcoma	42	2
Baday at el. (2021)	D	NRSTS	no	Liposarcoma	14	1
Banerjee et al. (1997)	E	NRSTS	no	PPNT	8	1
Benedetti et al. (2023)	F,G	NRSTS	no	Clear cell sarcoma	132	33
Berlanga et al. (2023)	H,I,J	NRSTS	no	DSRCT	29	12
Bisogno et al. (2000)	K	NRSTS	no	DSRCT	6	4
Brennan et al. (2016)	J	NRSTS	no	Malignant rhabdoid tumor	100	20
Brennan et al. (2018)	J	NRSTS	no	Alveolar soft part sarcoma	22	0
Brennan et al. (2020)	J	NRSTS	no	Dermatofibrosarcoma protuberans	46	0
Byers et al. (2021)	L	NRSTS	no	Angiomatoid fibrous histiocytoma	36	1
Carli et al. (2005)	M,N,O,P,Q,R,S,T	NRSTS	no	MPNST	167	11
Casanova et al. (2000)	U	NRSTS	no	Undifferentiated sarcoma	19	2
Casanova et al. (2005)	U	NRSTS	no	Epithelioid sarcoma	30	3
Casanova et al. (2007)	V	NRSTS	no	Ewing sarcoma	9	0
Casanova et al. (2007)	V	NRSTS	no	Synovial sarcoma	55	0
Casanova et al. (2007)	V	NRSTS	no	Epithelioid sarcoma	15	1
Casanova et al. (2007)	V	NRSTS	no	Liposarcoma	14	0
Casanova et al. (2007)	V	NRSTS	no	MPNST	9	0
Casanova et al. (2007)	V	NRSTS	no	Clear cell sarcoma	7	2
Casanova et al. (2007)	V	NRSTS	no	Infantile Fibrosarcoma	7	0
Casanova et al. (2007)	V	NRSTS	no	Dermatofibrosarcoma protuberans	6	0
Casanova et al. (2007)	V	NRSTS	no	Hemangiopericytoma	5	0
Casanova et al. (2007)	V	NRSTS	no	Leiomyosarcoma	4	0
Casanova et al. (2007)	V	NRSTS	no	Alveolar soft part sarcoma	4	0
Casanova et al. (2007)	V	NRSTS	no	Adult-Type Fibrosarcoma	4	0
Casanova et al. (2007)	V	NRSTS	no	Malignant fibrous histiocytoma	3	0
Casanova et al. (2007)	V	NRSTS	no	Angiosarcoma	2	0
Casanova et al. (2020)	J	NRSTS	no	Inflammatory myofibroblastic tumor	60	2
Cecchetto et al. (2001)	Q,R	NRSTS	no	Fibrosarcoma	25	1
Chaix et al. (2023)	W	NRSTS	no	MPNST	66	3
Chun et al. (2005)	X	NRSTS	no	Inflammatory myofibroblastic tumor	8	1
Cole et al. (1993)	Y	NRSTS	no	Malignant fibrous histiocytoma	9	1
Corpron et al. (1996)	Z	NRSTS	no	Malignant fibrous histiocytoma	44	7
Cypriano et al. (2004)	AA	NRSTS	no	Leiomyosarcoma	4	0
Daigeler et al. (2008)	AB	NRSTS	no	Alveolar soft part sarcoma	11	0
De Corti et al. (2006)	AC	NRSTS	no	Ewing sarcoma	6	0
De Corti et al. (2006)	AC	NRSTS	no	Epithelioid sarcoma	1	0
De Corti et al. (2006)	AC	NRSTS	no	MPNST	1	0
De Corti et al. (2006)	AC	NRSTS	no	Undifferentiated sarcoma	1	1
De Corti et al. (2006)	AC	NRSTS	no	Liposarcoma	2	0
De Corti et al. (2006)	AC	NRSTS	no	Adult-Type Fibrosarcoma	1	0
de Vries et al. (1989)	AD	NRSTS	no	Epithelioid sarcoma	4	4
Deyrup et al. (2009)	AA	NRSTS	no	Angiosarcoma	15	1
Deyrup et al. (2011)	AA	NRSTS	no	Angiosarcoma	10	1
Dong et al. (2021)	AE	NRSTS	no	Clear cell sarcoma	41	5
Elmanzalawy et al. (2019)	AF	NRSTS	no	Synovial sarcoma	2	1
Elmanzalawy et al. (2019)	AF	NRSTS	no	Epithelioid sarcoma	1	0
Elmanzalawy et al. (2019)	AF	NRSTS	no	Alveolar soft part sarcoma	1	0
Elmanzalawy et al. (2019)	AF	NRSTS	no	Undifferentiated sarcoma	1	1
Enault et al. (2022)	AG	NRSTS	no	Malignant rhabdoid tumor	35	9
Ferrari et al. (2001)	U	NRSTS	no	Leiomyosarcoma	16	2
Ferrari et al. (2002)	K	NRSTS	no	Clear cell sarcoma	28	5
Ferrari et al. (2005)	U,K	NRSTS	no	Leiomyosarcoma	3	2
Ferrari et al. (2005)	U,K	NRSTS	no	Clear cell sarcoma	3	1
Ferrari et al. (2005)	U,K	NRSTS	no	MPNST	14	0
Ferrari et al. (2005)	U,K	NRSTS	no	Epithelioid sarcoma	4	0
Ferrari et al. (2005)	U,K	NRSTS	no	Liposarcoma	3	0
Ferrari et al. (2005)	U,K	NRSTS	no	Adult-Type Fibrosarcoma	3	0
Ferrari et al. (2005)	U,K	NRSTS	no	Alveolar soft part sarcoma	1	0
Ferrari et al. (2005)	U,K	NRSTS	no	Malignant fibrous histiocytoma	1	0
Ferrari et al. (2005)	U,K	NRSTS	no	Hemangiopericytoma	1	0
Ferrari et al. (2008)	U,K,Q,R,S,T	NRSTS	no	Synovial sarcoma	115	2
Ferrari et al. (2014)	J	NRSTS	no	Synovial sarcoma	138	5
Flores et al. (2018)	AA	NRSTS	no	Alveolar soft part sarcoma	69	2
Friesenbichler et al. (2021)	AH,AI,AJ	NRSTS	no	Clear cell sarcoma	12	5
Fujiwara et al. (2022)	AK	NRSTS	no	Alveolar soft part sarcoma	120	3
Furtwängler et al. (2013)	AI,AJ	NRSTS	no	Clear cell sarcoma	191	34
Genevois et al. (2023)	AL	NRSTS	no	Leiomyosarcoma	67	0
Genevois et al. (2023)	AL	NRSTS	no	Liposarcoma	151	0
Genevois et al. (2024)	AL	NRSTS	no	Alveolar soft part sarcoma	45	3
Hadley et al. (2010)	AM	NRSTS	no	Clear cell sarcoma	14	3
Hong et al. (2015)	AN	NRSTS	no	Malignant rhabdoid tumor	11	2
Huh et al. (2011)	Z,D,AA	NRSTS	no	Liposarcoma	33	2
Kayton et al. (2006)	AP	NRSTS	no	Alveolar soft part sarcoma	20	1
Kayton et al. (2007)	AP	NRSTS	no	Epithelioid sarcoma	4	0
Kayton et al. (2007)	AP	NRSTS	no	Clear cell sarcoma	2	0
Kayton et al. (2007)	AP	NRSTS	no	Synovial sarcoma	2	0
Kayton et al. (2007)	AP	NRSTS	no	Alveolar soft part sarcoma	2	0
Kayton et al. (2007)	AP	NRSTS	no	Adult-Type Fibrosarcoma	2	0
Kayton et al. (2007)	AP	NRSTS	no	Ewing sarcoma	1	0
Kayton et al. (2007)	AP	NRSTS	no	MPNST	1	0
Kayton et al. (2007)	AP	NRSTS	no	Angiomatoid fibrous histiocytoma	1	0
Koscielniak et al. (2021)	O,P,AR	NRSTS	no	Ewing sarcoma	243	19
Krewer et al. (2020)	P,AR,AS	NRSTS	no	Dermatofibrosarcoma protuberans	40	1
Kushner et al. (1996)	AP	NRSTS	no	DSRCT	10	8
Lack et al. (1986)	AT	NRSTS	no	Leiomyosarcoma	10	1
Lae et al. (2002)	X	NRSTS	no	DSRCT	32	7
Lal et al. (2005)	AP	NRSTS	no	DSRCT	66	33
Li et al. (2021)	AW	NRSTS	no	Malignant rhabdoid tumor	14	4
Liu et al. (2020)	AX	NRSTS	no	PPNT	161	17
Livellara et al. (2021)	V	NRSTS	no	Ewing sarcoma	57	5
Madigan et al. (2007)	L	NRSTS	no	Malignant rhabdoid tumor	14	2
Marina et al. (1989)	AA	NRSTS	no	PPNT	26	7
Meister et al. (2020)	M,N,O,P,AR,AS	NRSTS	no	MPNST	159	15
Murawski et al. (2019)	P,AY,AZ	NRSTS	no	Undifferentiated sarcoma	25	2
Murugan et al. (2018)	Z	NRSTS	no	Ewing sarcoma	23	4
Olibier-Gougenheim et al. (2021)	AAA	NRSTS	no	DSRCT	81	39
Orbach et al. (2013)	AAB,AAC,AAD	NRSTS	no	Alveolar soft part sarcoma	51	3
Orbach et al. (2016)	J	NRSTS	no	Infantile Fibrosarcoma	50	0
Orbach et al. (2022)	J,I	NRSTS	no	Epithelioid hemangioendothelioma	11	0
Parasuraman et al. (1999)	AA	NRSTS	no	Clear cell sarcoma	5	1
Parida et al. (2012)	AA	NRSTS	no	Epithelioid sarcoma	8	0
Parida et al. (2012)	AA	NRSTS	no	Synovial sarcoma	3	0
Parida et al. (2012)	AA	NRSTS	no	Clear cell sarcoma	2	0
Parida et al. (2012)	AA	NRSTS	no	Ewing sarcoma	1	0
Parida et al. (2013)	AA	NRSTS	no	Infantile Fibrosarcoma	15	1
Peng et al. (2021)	AAE	NRSTS	no	Liposarcoma	33	1
Portera et al. (2001)	Z	NRSTS	no	Alveolar soft part sarcoma	74	1
Qureshi et al. (2013)	AAF	NRSTS	no	Ewing sarcoma	32	3
Rodriguez-Galindo et al. (2000)	AA	NRSTS	no	Hemangiopericytoma	12	2
Rossetti et al. (2021)	AAG	NRSTS	no	Synovial sarcoma	22	1
Saito et al. (2017)	AAH	NRSTS	no	Angiomatoid fibrous histiocytoma	7	1
Sari et al. (2009)	AAI	NRSTS	no	Ewing sarcoma	13	2
Scheer et al. (2016)	M,N,O,P,AY,AR	NRSTS	no	Synovial sarcoma	27	6
Scheer et al. (2016)	M,N,O,P,AY,AR,AS	NRSTS	no	Synovial sarcoma	47	4
Scheer et al. (2020)	M,N,O,P,AY,AR,AS	NRSTS	no	Synovial sarcoma	433	34
Scheer et al. (2021)	M,N,O,P,AY,AR,AS	NRSTS	no	Synovial sarcoma	185	6
Schwarz et al. (1998)	AP	NRSTS	no	DSRCT	32	11
Seitz et al. (2018)	M,N,O,P,AR	NRSTS	no	Ewing sarcoma	62	7
Shi et al. (2016)	AAJ	NRSTS	no	Undifferentiated sarcoma	103	1
Sparber-Sauer et al. (2018)	M,N,O,P,AS,AR	NRSTS	no	Alveolar soft part sarcoma	46	2
Sparber-Sauer et al. (2019)	M,N,O,P,AR,AS	NRSTS	no	Epithelioid sarcoma	67	15
Sparber-Sauer et al. (2019)	O,P,AR,AS	NRSTS	no	Angiosarcoma	12	2
Sparber-Sauer et al. (2019)	O,P,AR,AS	NRSTS	no	Epithelioid hemangioendothelioma	16	3
Sparber-Sauer et al. (2020)	M,N,O,P,AR,AS	NRSTS	no	Adult-Type Fibrosarcoma	23	2
Sparber-Sauer et al. (2020)	M,N,O,P,AR,AS	NRSTS	no	Infantile Fibrosarcoma	66	1
Sparber-Sauer et al. (2021)	M,N,O,P,AR,AS	NRSTS	no	Inflammatory myofibroblastic tumor	71	0
Spunt et al. (2019)	J	NRSTS	no	Epithelioid sarcoma	63	9
Stanelle et al. (2013)	AP	NRSTS	no	Synovial sarcoma	111	6
Tagarelli et al. (2012)	AAL	NRSTS	no	DSRCT	1	1
Tagarelli et al. (2012)	AAL	NRSTS	no	Undifferentiated sarcoma	2	0
Tagarelli et al. (2012)	AAL	NRSTS	no	PPNT	7	0
Tan et al. (2022)	AAM	NRSTS	no	Alveolar soft part sarcoma	56	2
Tarek et al. (2020)	Z	NRSTS	no	Ewing sarcoma	30	10
Thomas et al. (2013)	AAN	NRSTS	no	DSRCT	28	10
van Noeseal et al. (2019)	J	NRSTS	no	MPNST	51	1
Venkatramani et al. (2014)	L	NRSTS	no	Malignant rhabdoid tumor	21	4
Venkatramani et al. (2021)	B	NRSTS	no	Synovial sarcoma	138	6
Völker et al. (2007)	AAO	NRSTS	no	Ewing sarcoma	23	1
Wagner et al. (2016)	AAP	NRSTS	no	Epithelioid sarcoma	2	1
Wagner et al. (2016)	AAP	NRSTS	no	Synovial sarcoma	6	0
Wagner et al. (2016)	AAP	NRSTS	no	Ewing sarcoma	2	0
Wagner et al. (2016)	AAP	NRSTS	no	Fibrosarcoma	2	0
Watson et al. (2017)	Z	NRSTS	no	MPNST	289	8
Weller et al. (2021)	AAJ	NRSTS	no	Clear cell sarcoma	103	15
Weller et al. (2021)	AAJ	NRSTS	no	Epithelioid sarcoma	221	33
Weller et al. (2021)	AAJ	NRSTS	no	Synovial sarcoma	979	21
Xiao et al. (2016)	AAQ	NRSTS	no	PPNT	18	7
Xie et al. (2022)	AAR	NRSTS	no	Malignant rhabdoid tumor	16	1
Zekri et al. (2014)	AAS	NRSTS	no	Clear cell sarcoma	25	6
Zhang et al. (2024)	AAT	NRSTS	no	Clear cell sarcoma	54	5
Zhanghuang et al. (2022)	AAV	NRSTS	no	Malignant rhabdoid tumor	42	5
