# Supplementary material for: Prevalence of locoregional and distant lymph node metastases in children and adolescents/young adults with soft tissue sarcomas: a Bayesian meta-analysis of proportions
Source: eClinicalMedicine. 2025 Aug 7;87:103390. doi: 10.1016/j.eclinm.2025.103390 (PMC12355419; doi:10.1016/j.eclinm.2025.103390)
Supplement: NRSTS Location Trend [file mmc11.csv]

Author	Total	Events	Location	Publication year	Start	End	Midstudy period
Alcorn et al. (2013)	3	0	Extremity	2013	2000	2011	2005,5
Alvarez et al. (2024)	289	9	Extremity	2024	2007	2012	2009,5
Alvarez et al. (2024)	75	2	Body wall, Trunk	2024	2007	2012	2009,5
Alvarez et al. (2024)	111	8	Visceral	2024	2007	2012	2009,5
Alvarez et al. (2024)	54	1	Head and neck, NS	2024	2007	2012	2009,5
Baday at el. (2021)	2	0	Abdomen, Pelvis	2021	1995	2020	2007,5
Baday at el. (2021)	11	1	Extremity	2021	1995	2020	2007,5
Baday at el. (2021)	1	0	Body wall, Trunk	2021	1995	2020	2007,5
Banerjee et al. (1997)	8	1	Body wall, Trunk	1997	-	-	-
Benedetti et al. (2023)	132	33	Visceral	2023	2006	2019	2012,5
Berlanga et al. (2023)	32	12	Abdomen, Pelvis	2023	2008	2013	2010,5
Bisogno et al. (2000)	5	4	Abdomen, Pelvis	2000	1989	1997	1993
Brennan et al. (2018)	6	0	Head and neck, NS	2018	2005	2015	2010
Brennan et al. (2018)	15	0	Extremity	2018	2005	2015	2010
Brennan et al. (2018)	1	0	Body wall, Trunk	2018	2005	2015	2010
Casanova et al. (2000)	1	0	Thorax	2000	1979	1999	1989
Casanova et al. (2000)	2	0	Head and neck, non-parameningeal	2000	1979	1999	1989
Casanova et al. (2000)	10	1	Extremity	2000	1979	1999	1989
Casanova et al. (2000)	2	0	Body wall, Trunk	2000	1979	1999	1989
Casanova et al. (2000)	2	0	Head and neck, NS	2000	1979	1999	1989
Casanova et al. (2000)	1	1	Abdomen, Pelvis	2000	1979	1999	1989
Casanova et al. (2000)	1	0	Retroperitoneal	2000	1979	1999	1989
Casanova et al. (2007)	152	3	Extremity	2007	1977	2006	1991,5
Cecchetto et al. (2005)	52	3	Extremity	2007	1977	2006	1991,5
Cole et al. (1993)	3	0	Extremity	1993	1982	1990	1986
Cole et al. (1993)	2	0	Orbit	1993	1982	1990	1986
Cole et al. (1993)	1	0	Head and neck, non-parameningeal	1993	1982	1990	1986
Cole et al. (1993)	2	0	Body wall, Trunk	1993	1982	1990	1986
Cole et al. (1993)	1	1	Visceral	1993	1982	1990	1986
Cypriano et al. (2004)	1	0	Retroperitoneal	2004	1962	2002	1982
Cypriano et al. (2004)	1	0	Head and neck, non-parameningeal	2004	1962	2002	1982
Cypriano et al. (2004)	1	0	Extremity	2004	1962	2002	1982
Daigeler et al. (2008)	11	0	Extremity	2008	1991	2007	1999
De Corti et al. (2006)	12	1	Extremity	2006	2002	2007	2004,5
de Vries et al. (1989)	4	4	Extremity	1989	1970	1986	1978
Deyrup et al. (2009)	9	1	Thorax	2009	-	-	-
Deyrup et al. (2009)	2	0	Biliary tract / Liver	2009	-	-	-
Deyrup et al. (2009)	3	0	Abdomen, Pelvis	2009	-	-	-
Deyrup et al. (2009)	1	0	Extremity	2009	-	-	-
Deyrup et al. (2011)	2	1	Head and neck, non-parameningeal	2011	-	-	-
Deyrup et al. (2011)	8	0	Extremity	2011	-	-	-
Dong et al. (2021)	41	5	Visceral	2021	2008	2019	2013,5
Ferrari et al. (2001)	5	0	Head and neck, NS	2001	1982	1998	1990
Ferrari et al. (2001)	2	0	Extremity	2001	1982	1998	1990
Ferrari et al. (2001)	2	0	Abdomen, Pelvis	2001	1982	1998	1990
Ferrari et al. (2001)	1	0	Body wall, Trunk	2001	1982	1998	1990
Ferrari et al. (2001)	1	0	Thorax	2001	1982	1998	1990
Ferrari et al. (2001)	1	1	Biliary tract / Liver	2001	1982	1998	1990
Friesenbichler et al. (2021)	12	5	Visceral	2021	1990	2019	2004,5
Furtwängler et al. (2013)	191	34	Visceral	2013	1993	2001	1997
Genevois et al. (2023)	134	0	Extremity	2023	2010	2019	2014,5
Hadley et al. (2010)	14	3	Visceral	2010	1990	2008	1999
Hong et al. (2015)	6	1	Visceral	2015	2003	2013	2008
Hong et al. (2015)	2	0	Thorax	2015	2003	2013	2008
Hong et al. (2015)	2	1	Abdomen, Pelvis	2015	2003	2013	2008
Hong et al. (2015)	1	0	Head and neck, non-parameningeal	2015	2003	2013	2008
Kayton et al. (2006)	10	0	Extremity	2006	1974	2004	1989
Kayton et al. (2006)	2	1	Head and neck, non-parameningeal	2006	1974	2004	1989
Kayton et al. (2006)	6	0	Body wall, Trunk	2006	1974	2004	1989
Kayton et al. (2006)	2	0	Retroperitoneal	2006	1974	2004	1989
Krewer et al. (2020)	27	0	Extremity	2020	1996	2018	2007
Krewer et al. (2020)	13	1	Abdomen, Pelvis	2020	1996	2018	2007
Kushner et al. (1996)	10	8	Abdomen, Pelvis	1996	-	-	-
Lack et al. (1986)	10	1	Abdomen, Pelvis	1986	1963	1983	1973
Lae et al. (2002)	28	7	Abdomen, Pelvis	2002	1992	2000	1996
Lae et al. (2002)	1	0	Retroperitoneal	2002	1992	2000	1996
Lae et al. (2002)	2	0	Head and neck, non-parameningeal	2002	1992	2000	1996
Lee et al. (2010)	27	1	Body wall, Trunk	2002	1992	2000	1996
Li et al. (2021)	14	4	Visceral	2021	2010	2019	2014,5
Madigan et al. (2007)	5	1	Visceral	2007	1983	2003	1993
Madigan et al. (2007)	2	0	Body wall, Trunk	2007	1983	2003	1993
Madigan et al. (2007)	3	1	Retroperitoneal	2007	1983	2003	1993
Madigan et al. (2007)	2	0	Head and neck, non-parameningeal	2007	1983	2003	1993
Madigan et al. (2007)	1	0	Biliary tract / Liver	2007	1983	2003	1993
Madigan et al. (2007)	1	0	Abdomen, Pelvis	2007	1983	2003	1993
Marina et al. (1989)	6	3	Abdomen, Pelvis	1989	1962	1987	1974,5
Marina et al. (1989)	3	1	Visceral	1989	1962	1987	1974,5
Marina et al. (1989)	10	1	Thorax	1989	1962	1987	1974,5
Marina et al. (1989)	3	1	Retroperitoneal	1989	1962	1987	1974,5
Marina et al. (1989)	4	1	Extremity	1989	1962	1987	1974,5
Murawski et al. (2019)	25	2	Biliary tract / Liver	2019	-	2007	-
Murugan et al. (2018)	23	4	Visceral	2018	1995	2010	2002,5
Orbach et al. (2016)	27	0	Extremity	2016	2005	2012	2008,5
Orbach et al. (2016)	7	0	Abdomen, Pelvis	2016	2005	2012	2008,5
Orbach et al. (2016)	3	0	Body wall, Trunk	2016	2005	2012	2008,5
Orbach et al. (2016)	2	0	Retroperitoneal	2016	2005	2012	2008,5
Orbach et al. (2016)	2	0	Thorax	2016	2005	2012	2008,5
Orbach et al. (2016)	4	0	Head and neck, non-parameningeal	2016	2005	2012	2008,5
Orbach et al. (2016)	3	0	Head and neck, parameningeal	2016	2005	2012	2008,5
Orbach et al. (2016)	2	0	Visceral	2016	2005	2012	2008,5
Orbach et al. (2022)	6	0	Extremity	2022	2005	2016	2010,5
Orbach et al. (2022)	4	0	Body wall, Trunk	2022	2005	2016	2010,5
Parasuraman et al. (1999)	1	0	Abdomen, Pelvis	1999	1962	1998	1980
Parasuraman et al. (1999)	3	1	Extremity	1999	1962	1998	1980
Parasuraman et al. (1999)	1	0	Thorax	1999	1962	1998	1980
Parida et al. (2012)	17	0	Extremity	2012	2004	2010	2007
Parida et al. (2013)	8	0	Extremity	2013	1980	2009	1994,5
Parida et al. (2013)	2	0	Thorax	2013	1980	2009	1994,5
Parida et al. (2013)	1	1	Retroperitoneal	2013	1980	2009	1994,5
Peng et al. (2021)	16	0	Extremity	2021	2007	2020	2013,5
Peng et al. (2021)	2	1	Head and neck, NS	2021	2007	2020	2013,5
Peng et al. (2021)	2	0	Thorax	2021	2007	2020	2013,5
Peng et al. (2021)	2	0	Body wall, Trunk	2021	2007	2020	2013,5
Peng et al. (2021)	1	0	Retroperitoneal	2021	2007	2020	2013,5
Rodriguez-Galindo et al. (2000)	7	2	Extremity	2000	1962	1997	1979,5
Rodriguez-Galindo et al. (2000)	1	0	Head and neck, non-parameningeal	2000	1962	1997	1979,5
Rodriguez-Galindo et al. (2000)	2	0	Orbit	2000	1962	1997	1979,5
Rodriguez-Galindo et al. (2000)	1	0	Head and neck, parameningeal	2000	1962	1997	1979,5
Rodriguez-Galindo et al. (2000)	1	0	Thorax	2000	1962	1997	1979,5
Saito et al. (2017)	7	1	Extremity	2017	-	-	-
Schwarz et al. (1998)	32	11	Abdomen, Pelvis	1998	1972	1997	1984,5
Seitz et al. (2018)	62	7	Thorax	2018	1981	2014	1997,5
Shi et al. (2016)	103	1	Biliary tract / Liver	2016	1998	2012	2005
Sparber-Sauer et al. (2021)	17	0	Extremity	2021	1981	2016	1998,5
Sparber-Sauer et al. (2021)	23	0	Head and neck, non-parameningeal	2021	1981	2016	1998,5
Sparber-Sauer et al. (2021)	12	0	Head and neck, parameningeal	2021	1981	2016	1998,5
Stanelle et al. (2013)	111	6	Extremity	2013	1970	2010	1990
Tagarelli et al. (2012)	11	1	Visceral	2012	1979	2011	1995
Tarek et al. (2020)	30	10	Visceral	2020	1990	2013	2001,5
Venkatramani et al. (2014)	10	2	Visceral	2014	1983	2012	1997,5
Venkatramani et al. (2014)	3	1	Retroperitoneal	2014	1983	2012	1997,5
Venkatramani et al. (2014)	3	0	Head and neck, non-parameningeal	2014	1983	2012	1997,5
Venkatramani et al. (2014)	3	1	Biliary tract / Liver	2014	1983	2012	1997,5
Venkatramani et al. (2014)	1	0	Body wall, Trunk	2014	1983	2012	1997,5
Venkatramani et al. (2014)	1	0	Abdomen, Pelvis	2014	1983	2012	1997,5
Wagner et al. (2016)	9	1	Extremity	2016	2009	2014	2011,5
Wagner et al. (2016)	2	0	Body wall, Trunk	2016	2009	2014	2011,5
Wagner et al. (2016)	1	0	Head and neck, NS	2016	2009	2014	2011,5
Xie et al. (2022)	3	0	Head and neck, non-parameningeal	2022	2011	2021	2016
Xie et al. (2022)	2	0	Thorax	2022	2011	2021	2016
Xie et al. (2022)	1	1	Orbit	2022	2011	2021	2016
Xie et al. (2022)	1	0	Body wall, Trunk	2022	2011	2021	2016
Xie et al. (2022)	2	0	Abdomen, Pelvis	2022	2011	2021	2016
Xie et al. (2022)	1	0	Biliary tract / Liver	2022	2011	2021	2016
Xie et al. (2022)	6	0	Visceral	2022	2011	2021	2016
Zekri et al. (2014)	25	6	Visceral	2014	2007	2012	2009,5
Zhang et al. (2024)	54	5	Head and neck, non-parameningeal	2024	2003	2021	2012
Zhanghuang et al. (2022)	42	5	Visceral	2022	2014	2021	2017,5
