# Supplementary material for: Prevalence of locoregional and distant lymph node metastases in children and adolescents/young adults with soft tissue sarcomas: a Bayesian meta-analysis of proportions
Source: eClinicalMedicine. 2025 Aug 7;87:103390. doi: 10.1016/j.eclinm.2025.103390 (PMC12355419; doi:10.1016/j.eclinm.2025.103390)
Supplement: NRSTS Location [file mmc12.csv]

Author	Cohorts	Sarcoma data	Total	Events	Serious Risk of Bias	Location
Alcorn et al. (2013)	A	NRSTS	3	0	yes	Extremity
Alvarez et al. (2024)	B	NRSTS	289	9	no	Extremity
Alvarez et al. (2024)	B	NRSTS	75	2	no	Body wall, Trunk
Alvarez et al. (2024)	B	NRSTS	111	8	no	Visceral
Alvarez et al. (2024)	B	NRSTS	54	1	no	Head and neck, NS
Baday at el. (2021)	D	NRSTS	2	0	no	Abdomen, Pelvis
Baday at el. (2021)	D	NRSTS	11	1	no	Extremity
Baday at el. (2021)	D	NRSTS	1	0	no	Body wall, Trunk
Banerjee et al. (1997)	E	NRSTS	8	1	no	Body wall, Trunk
Benedetti et al. (2023)	F,G	NRSTS	132	33	no	Visceral
Berlanga et al. (2023)	H,I,J	NRSTS	32	12	no	Abdomen, Pelvis
Bisogno et al. (2000)	K	NRSTS	5	4	no	Abdomen, Pelvis
Brennan et al. (2018)	J	NRSTS	6	0	no	Head and neck, NS
Brennan et al. (2018)	J	NRSTS	15	0	no	Extremity
Brennan et al. (2018)	J	NRSTS	1	0	no	Body wall, Trunk
Casanova et al. (2000)	U	NRSTS	1	0	no	Thorax
Casanova et al. (2000)	U	NRSTS	2	0	no	Head and neck, non-parameningeal
Casanova et al. (2000)	U	NRSTS	10	1	no	Extremity
Casanova et al. (2000)	U	NRSTS	2	0	no	Body wall, Trunk
Casanova et al. (2000)	U	NRSTS	2	0	no	Head and neck, NS
Casanova et al. (2000)	U	NRSTS	1	1	no	Abdomen, Pelvis
Casanova et al. (2000)	U	NRSTS	1	0	no	Retroperitoneal
Casanova et al. (2007)	V	NRSTS	152	3	no	Extremity
Cecchetto et al. (2005)	Q,R,S,V	NRSTS	52	3	no	Extremity
Cole et al. (1993)	Y	NRSTS	3	0	no	Extremity
Cole et al. (1993)	Y	NRSTS	2	0	no	Orbit
Cole et al. (1993)	Y	NRSTS	1	0	no	Head and neck, non-parameningeal
Cole et al. (1993)	Y	NRSTS	2	0	no	Body wall, Trunk
Cole et al. (1993)	Y	NRSTS	1	1	no	Visceral
Cypriano et al. (2004)	AA	NRSTS	1	0	no	Retroperitoneal
Cypriano et al. (2004)	AA	NRSTS	1	0	no	Head and neck, non-parameningeal
Cypriano et al. (2004)	AA	NRSTS	1	0	no	Extremity
Daigeler et al. (2008)	AB	NRSTS	11	0	no	Extremity
De Corti et al. (2006)	AC	NRSTS	12	1	no	Extremity
de Vries et al. (1989)	AD	NRSTS	4	4	no	Extremity
Deyrup et al. (2009)	AA	NRSTS	9	1	no	Thorax
Deyrup et al. (2009)	AA	NRSTS	2	0	no	Biliary tract / Liver
Deyrup et al. (2009)	AA	NRSTS	3	0	no	Abdomen, Pelvis
Deyrup et al. (2009)	AA	NRSTS	1	0	no	Extremity
Deyrup et al. (2011)	AA	NRSTS	2	1	no	Head and neck, non-parameningeal
Deyrup et al. (2011)	AA	NRSTS	8	0	no	Extremity
Dong et al. (2021)	AE	NRSTS	41	5	no	Visceral
Ferrari et al. (2001)	U	NRSTS	5	0	no	Head and neck, NS
Ferrari et al. (2001)	U	NRSTS	2	0	no	Extremity
Ferrari et al. (2001)	U	NRSTS	2	0	no	Abdomen, Pelvis
Ferrari et al. (2001)	U	NRSTS	1	0	no	Body wall, Trunk
Ferrari et al. (2001)	U	NRSTS	1	0	no	Thorax
Ferrari et al. (2001)	U	NRSTS	1	1	no	Biliary tract / Liver
Friesenbichler et al. (2021)	AH,AI,AJ	NRSTS	12	5	no	Visceral
Furtwängler et al. (2013)	AI,AJ	NRSTS	191	34	no	Visceral
Genevois et al. (2023)	AL	NRSTS	134	0	no	Extremity
Hadley et al. (2010)	AM	NRSTS	14	3	no	Visceral
Hong et al. (2015)	AN	NRSTS	6	1	no	Visceral
Hong et al. (2015)	AN	NRSTS	2	0	no	Thorax
Hong et al. (2015)	AN	NRSTS	2	1	no	Abdomen, Pelvis
Hong et al. (2015)	AN	NRSTS	1	0	no	Head and neck, non-parameningeal
Kayton et al. (2006)	AP	NRSTS	10	0	no	Extremity
Kayton et al. (2006)	AP	NRSTS	2	1	no	Head and neck, non-parameningeal
Kayton et al. (2006)	AP	NRSTS	6	0	no	Body wall, Trunk
Kayton et al. (2006)	AP	NRSTS	2	0	no	Retroperitoneal
Krewer et al. (2020)	P,AR,AS	NRSTS	27	0	no	Extremity
Krewer et al. (2020)	P,AR,AS	NRSTS	13	1	no	Abdomen, Pelvis
Kushner et al. (1996)	AP	NRSTS	10	8	no	Abdomen, Pelvis
Lack et al. (1986)	AT	NRSTS	10	1	no	Abdomen, Pelvis
Lae et al. (2002)	X	NRSTS	28	7	no	Abdomen, Pelvis
Lae et al. (2002)	X	NRSTS	1	0	no	Retroperitoneal
Lae et al. (2002)	X	NRSTS	2	0	no	Head and neck, non-parameningeal
Lee et al. (2010)	AV	NRSTS	27	1	no	Body wall, Trunk
Li et al. (2021)	AW	NRSTS	14	4	no	Visceral
Madigan et al. (2007)	L	NRSTS	5	1	no	Visceral
Madigan et al. (2007)	L	NRSTS	2	0	no	Body wall, Trunk
Madigan et al. (2007)	L	NRSTS	3	1	no	Retroperitoneal
Madigan et al. (2007)	L	NRSTS	2	0	no	Head and neck, non-parameningeal
Madigan et al. (2007)	L	NRSTS	1	0	no	Biliary tract / Liver
Madigan et al. (2007)	L	NRSTS	1	0	no	Abdomen, Pelvis
Marina et al. (1989)	AA	NRSTS	6	3	no	Abdomen, Pelvis
Marina et al. (1989)	AA	NRSTS	3	1	no	Visceral
Marina et al. (1989)	AA	NRSTS	10	1	no	Thorax
Marina et al. (1989)	AA	NRSTS	3	1	no	Retroperitoneal
Marina et al. (1989)	AA	NRSTS	4	1	no	Extremity
Murawski et al. (2019)	P,AY,AZ	NRSTS	25	2	no	Biliary tract / Liver
Murugan et al. (2018)	Z	NRSTS	23	4	no	Visceral
Orbach et al. (2016)	J	NRSTS	27	0	no	Extremity
Orbach et al. (2016)	J	NRSTS	7	0	no	Abdomen, Pelvis
Orbach et al. (2016)	J	NRSTS	3	0	no	Body wall, Trunk
Orbach et al. (2016)	J	NRSTS	2	0	no	Retroperitoneal
Orbach et al. (2016)	J	NRSTS	2	0	no	Thorax
Orbach et al. (2016)	J	NRSTS	4	0	no	Head and neck, non-parameningeal
Orbach et al. (2016)	J	NRSTS	3	0	no	Head and neck, parameningeal
Orbach et al. (2016)	J	NRSTS	2	0	no	Visceral
Orbach et al. (2022)	J,I	NRSTS	6	0	no	Extremity
Orbach et al. (2022)	J,I	NRSTS	4	0	no	Body wall, Trunk
Parasuraman et al. (1999)	AA	NRSTS	1	0	no	Abdomen, Pelvis
Parasuraman et al. (1999)	AA	NRSTS	3	1	no	Extremity
Parasuraman et al. (1999)	AA	NRSTS	1	0	no	Thorax
Parida et al. (2012)	AA	NRSTS	17	0	no	Extremity
Parida et al. (2013)	AA	NRSTS	8	0	no	Extremity
Parida et al. (2013)	AA	NRSTS	2	0	no	Thorax
Parida et al. (2013)	AA	NRSTS	1	1	no	Retroperitoneal
Peng et al. (2021)	AAE	NRSTS	16	0	no	Extremity
Peng et al. (2021)	AAE	NRSTS	2	1	no	Head and neck, NS
Peng et al. (2021)	AAE	NRSTS	2	0	no	Thorax
Peng et al. (2021)	AAE	NRSTS	2	0	no	Body wall, Trunk
Peng et al. (2021)	AAE	NRSTS	1	0	no	Retroperitoneal
Rodriguez-Galindo et al. (2000)	AA	NRSTS	7	2	no	Extremity
Rodriguez-Galindo et al. (2000)	AA	NRSTS	1	0	no	Head and neck, non-parameningeal
Rodriguez-Galindo et al. (2000)	AA	NRSTS	2	0	no	Orbit
Rodriguez-Galindo et al. (2000)	AA	NRSTS	1	0	no	Head and neck, parameningeal
Rodriguez-Galindo et al. (2000)	AA	NRSTS	1	0	no	Thorax
Saito et al. (2017)	AAH	NRSTS	7	1	no	Extremity
Schwarz et al. (1998)	AP	NRSTS	32	11	no	Abdomen, Pelvis
Seitz et al. (2018)	M,N,O,P,AR	NRSTS	62	7	no	Thorax
Shi et al. (2016)	AAJ	NRSTS	103	1	no	Biliary tract / Liver
Sparber-Sauer et al. (2021)	M,N,O,P,AR,AS	NRSTS	17	0	no	Extremity
Sparber-Sauer et al. (2021)	M,N,O,P,AR,AS	NRSTS	23	0	no	Head and neck, non-parameningeal
Sparber-Sauer et al. (2021)	M,N,O,P,AR,AS	NRSTS	12	0	no	Head and neck, parameningeal
Stanelle et al. (2013)	AP	NRSTS	111	6	no	Extremity
Tagarelli et al. (2012)	AAL	NRSTS	11	1	no	Visceral
Tarek et al. (2020)	Z	NRSTS	30	10	no	Visceral
Venkatramani et al. (2014)	L	NRSTS	10	2	no	Visceral
Venkatramani et al. (2014)	L	NRSTS	3	1	no	Retroperitoneal
Venkatramani et al. (2014)	L	NRSTS	3	0	no	Head and neck, non-parameningeal
Venkatramani et al. (2014)	L	NRSTS	3	1	no	Biliary tract / Liver
Venkatramani et al. (2014)	L	NRSTS	1	0	no	Body wall, Trunk
Venkatramani et al. (2014)	L	NRSTS	1	0	no	Abdomen, Pelvis
Wagner et al. (2016)	AAP	NRSTS	9	1	no	Extremity
Wagner et al. (2016)	AAP	NRSTS	2	0	no	Body wall, Trunk
Wagner et al. (2016)	AAP	NRSTS	1	0	no	Head and neck, NS
Xie et al. (2022)	AAR	NRSTS	3	0	no	Head and neck, non-parameningeal
Xie et al. (2022)	AAR	NRSTS	2	0	no	Thorax
Xie et al. (2022)	AAR	NRSTS	1	1	no	Orbit
Xie et al. (2022)	AAR	NRSTS	1	0	no	Body wall, Trunk
Xie et al. (2022)	AAR	NRSTS	2	0	no	Abdomen, Pelvis
Xie et al. (2022)	AAR	NRSTS	1	0	no	Biliary tract / Liver
Xie et al. (2022)	AAR	NRSTS	6	0	no	Visceral
Zekri et al. (2014)	AAS	NRSTS	25	6	no	Visceral
Zhang et al. (2024)	AAT	NRSTS	54	5	no	Head and neck, non-parameningeal
Zhanghuang et al. (2022)	AAV	NRSTS	42	5	no	Visceral
