# Supplementary material for: Prevalence of locoregional and distant lymph node metastases in children and adolescents/young adults with soft tissue sarcomas: a Bayesian meta-analysis of proportions
Source: eClinicalMedicine. 2025 Aug 7;87:103390. doi: 10.1016/j.eclinm.2025.103390 (PMC12355419; doi:10.1016/j.eclinm.2025.103390)
Supplement: NRSTS all [file mmc13.csv]

Author	Cohorts	Sarcoma data	Total	Events	Serious Risk of Bias
Alcorn et al. (2013)	A	NRSTS	3	0	yes
Alvarez et al. (2024)	B	NRSTS	529	20	no
Andreou et al. (2013)	C	NRSTS	58	8	no
Baday at el. (2021)	D	NRSTS	14	1	no
Banerjee et al. (1997)	E	NRSTS	8	1	no
Benedetti et al. (2023)	F,G	NRSTS	132	33	no
Berlanga et al. (2023)	H,I,J	NRSTS	32	12	no
Bisogno et al. (2000)	K	NRSTS	6	4	no
Brennan et al. (2016)	J	NRSTS	100	20	no
Brennan et al. (2018)	J	NRSTS	22	0	no
Brennan et al. (2020)	J	NRSTS	46	0	no
Byers et al. (2021)	L	NRSTS	36	2	no
Carli et al. (2005)	M,N,O,P,Q,R,S,T	NRSTS	167	11	no
Casanova et al. (2000)	U	NRSTS	19	2	no
Casanova et al. (2005)	U	NRSTS	30	3	no
Casanova et al. (2007)	V	NRSTS	152	3	no
Casanova et al. (2020)	J	NRSTS	60	2	no
Cecchetto et al. (2001)	Q,R	NRSTS	25	1	no
Cecchetto et al. (2005)	Q,R,S,V	NRSTS	52	3	no
Chaix et al. (2023)	W	NRSTS	66	3	no
Chun et al. (2005)	X	NRSTS	8	1	no
Cole et al. (1993)	Y	NRSTS	9	1	no
Corpron et al. (1996)	Z	NRSTS	44	7	no
Cypriano et al. (2004)	AA	NRSTS	4	0	no
Daigeler et al. (2008)	AB	NRSTS	11	0	no
De Corti et al. (2006)	AC	NRSTS	12	1	no
de Vries et al. (1989)	AD	NRSTS	4	4	no
Deyrup et al. (2009)	AA	NRSTS	15	1	no
Deyrup et al. (2011)	AA	NRSTS	10	1	no
Dong et al. (2021)	AE	NRSTS	41	5	no
Elmanzalawy et al. (2019)	AF	NRSTS	6	3	no
Enault et al. (2022)	AG	NRSTS	50	9	no
Federico et al. (2013)	AA	NRSTS	58	6	no
Ferrari et al. (2001)	U	NRSTS	16	2	no
Ferrari et al. (2002)	K	NRSTS	28	5	no
Ferrari et al. (2005)	U,K	NRSTS	36	3	no
Ferrari et al. (2008)	U,K,Q,R,S,T	NRSTS	115	2	no
Ferrari et al. (2014)	J	NRSTS	138	5	no
Ferrari et al. (2021)	J	NRSTS	569	18	no
Ferrari et al. (2023)	H,I	NRSTS	61	15	no
Flores et al. (2018)	AA	NRSTS	69	2	no
Friesenbichler et al. (2021)	AH,AI,AJ	NRSTS	12	5	no
Fujiwara et al. (2022)	AK	NRSTS	120	3	no
Furtwängler et al. (2013)	AI,AJ	NRSTS	191	34	no
Genevois et al. (2023)	AL	NRSTS	218	0	no
Genevois et al. (2024)	AL	NRSTS	45	3	no
Giraudo et al. (2023)	J	NRSTS	568	21	no
Hadley et al. (2010)	AM	NRSTS	14	3	no
Hong et al. (2015)	AN	NRSTS	11	2	no
Huh et al. (2011)	Z,D,AA	NRSTS	33	2	no
Jiang et al. (2018)	AO	NRSTS	981	53	yes
Kayton et al. (2006)	AP	NRSTS	20	1	no
Kayton et al. (2007)	AP	NRSTS	16	0	no
Kayton et al. (2023)	AQ	NRSTS	85	8	yes
Koscielniak et al. (2021)	O,P,AR	NRSTS	243	19	no
Krewer et al. (2020)	P,AR,AS	NRSTS	40	1	no
Kushner et al. (1996)	AP	NRSTS	10	8	no
Lack et al. (1986)	AT	NRSTS	10	1	no
Lae et al. (2002)	X	NRSTS	32	7	no
Lal et al. (2005)	AP	NRSTS	66	33	no
Lee et al. (2010)	AV	NRSTS	27	1	no
Li et al. (2021)	AW	NRSTS	14	4	no
Liu et al. (2020)	AX	NRSTS	161	17	no
Livellara et al. (2021)	V	NRSTS	57	5	no
Madigan et al. (2007)	L	NRSTS	14	2	no
Marina et al. (1989)	AA	NRSTS	26	7	no
Meister et al. (2020)	M,N,O,P,AR,AS	NRSTS	159	15	no
Murawski et al. (2019)	P,AY,AZ	NRSTS	25	2	no
Murugan et al. (2018)	Z	NRSTS	23	4	no
Olibier-Gougenheim et al. (2021)	AAA	NRSTS	81	39	no
Orbach et al. (2013)	AAB,AAC,AAD	NRSTS	51	3	no
Orbach et al. (2016)	J	NRSTS	50	0	no
Orbach et al. (2022)	J,I	NRSTS	11	0	no
Parasuraman et al. (1999)	AA	NRSTS	5	1	no
Parida et al. (2012)	AA	NRSTS	17	0	no
Parida et al. (2013)	AA	NRSTS	15	1	no
Peng et al. (2021)	AAE	NRSTS	23	1	no
Portera et al. (2001)	Z	NRSTS	74	74	no
Qureshi et al. (2013)	AAF	NRSTS	32	3	no
Rodriguez-Galindo et al. (2000)	AA	NRSTS	12	2	no
Rossetti et al. (2021)	AAG	NRSTS	22	1	no
Saito et al. (2017)	AAH	NRSTS	7	1	no
Sari et al. (2009)	AAI	NRSTS	13	2	no
Scheer et al. (2016)	M,N,O,P,AY,AR	NRSTS	27	6	no
Scheer et al. (2016)	M,N,O,P,AY,AR,AS	NRSTS	52	4	no
Scheer et al. (2020)	M,N,O,P,AY,AR,AS	NRSTS	432	34	no
Scheer et al. (2021)	M,N,O,P,AY,AR,AS	NRSTS	185	6	no
Schwarz et al. (1998)	AP	NRSTS	32	11	no
Seitz et al. (2018)	M,N,O,P,AR	NRSTS	62	7	no
Shi et al. (2016)	AAJ	NRSTS	103	1	no
Sparber-Sauer et al. (2018)	M,N,O,P,AS,AR	NRSTS	61	2	no
Sparber-Sauer et al. (2019)	M,N,O,P,AR,AS	NRSTS	67	15	no
Sparber-Sauer et al. (2019)	O,P,AR,AS	NRSTS	41	5	no
Sparber-Sauer et al. (2020)	M,N,O,P,AR,AS	NRSTS	89	3	no
Sparber-Sauer et al. (2021)	M,N,O,P,AR,AS	NRSTS	71	0	no
Sparber-Sauer et al. (2023)	AAK	NRSTS	60	6	no
Spunt et al. (2019)	J	NRSTS	63	9	no
Spunt et al. (2020)	B	NRSTS	529	20	no
Stanelle et al. (2013)	AP	NRSTS	111	6	no
Tagarelli et al. (2012)	AAL	NRSTS	11	1	no
Tan et al. (2022)	AAM	NRSTS	56	2	no
Tarek et al. (2020)	Z	NRSTS	30	10	no
Thomas et al. (2013)	AAN	NRSTS	28	10	no
van Noeseal et al. (2019)	J	NRSTS	51	1	no
Venkatramani et al. (2014)	L	NRSTS	21	4	no
Venkatramani et al. (2021)	B	NRSTS	138	6	no
Völker et al. (2007)	AAO	NRSTS	23	1	no
Wagner et al. (2016)	AAP	NRSTS	20	3	no
Watson et al. (2017)	Z	NRSTS	289	8	no
Waxweiler et al. (2015)	B	NRSTS	941	24	no
Weller et al. (2021)	AAJ	NRSTS	1303	69	no
Xiao et al. (2016)	AAQ	NRSTS	18	7	no
Xie et al. (2022)	AAR	NRSTS	16	1	no
Zekri et al. (2014)	AAS	NRSTS	25	6	no
Zhang et al. (2024)	AAT	NRSTS	54	5	no
Zhanghuang et al. (2022)	AAV	NRSTS	42	5	no
