# Supplementary material for: Prevalence of locoregional and distant lymph node metastases in children and adolescents/young adults with soft tissue sarcomas: a Bayesian meta-analysis of proportions
Source: eClinicalMedicine. 2025 Aug 7;87:103390. doi: 10.1016/j.eclinm.2025.103390 (PMC12355419; doi:10.1016/j.eclinm.2025.103390)
Supplement: RMS Histology [file mmc14.csv]

Author	Cohorts	Sarcoma data	Total	Events	Serious Risk of Bias	Histology
Ben-Arush et al. (2022)	G	RMS	1294	143	no	Embryonal
Brady et al. (2020)	R	RMS	111	28	no	Embryonal
Brady et al. (2020)	R	RMS	54	22	no	Alveolar
Brady et al. (2020)	R	RMS	7	1	no	Leiomyomatous / Spindle cell
Brady et al. (2020)	R	RMS	4	2	no	Mixed-type
Breneman et al. (2013)	H	RMS	342	17	no	Embryonal
Cotter et al. (2011)	AC	RMS	7	1	no	Embryonal
D’Angelo et al. (2010)	K,L,G	RMS	7	6	no	Alveolar
Dantonello et al. (2008)	AD,AE,AF,AG	RMS	99	38	no	Alveolar
Dantonello et al. (2018)	AF,AG,AH,AI	RMS	4	0	no	Mixed-type
Dantonello et al. (2018)	AF,AG,AH,AI	RMS	3	1	no	Embryonal
De Corti et al. (2006)	AJ	RMS	4	1	no	Alveolar
De Corti et al. (2006)	AJ	RMS	1	0	no	Embryonal
El-Gohary et al. (2020)	Z	RMS	6	3	no	Embryonal
Elmanzalawy et al. (2019)	AM	RMS	12	7	no	Alveolar
Elmanzalawy et al. (2019)	AM	RMS	8	2	no	Embryonal
Emir et al. (2016)	AN	RMS	7	1	no	Embryonal
Emir et al. (2016)	AN	RMS	1	0	no	Alveolar
Fei-Zhang et al. (2023)	AP	RMS	147	98	no	Alveolar
Fei-Zhang et al. (2023)	AP	RMS	74	25	no	Embryonal
Fei-Zhang et al. (2023)	AP	RMS	10	1	no	Leiomyomatous / Spindle cell
Fei-Zhang et al. (2023)	AP	RMS	5	1	no	Mixed-type
Fuchs et al. (2014)	AE,AF,AG,AH	RMS	8	2	no	Embryonal
Fuchs et al. (2014)	AE,AF,AG,AH	RMS	24	14	no	Alveolar
Hays et al. (1982)	Q	RMS	64	16	no	Embryonal
Koivusalo et al. (2019)	AAC	RMS	2	2	yes	Alveolar
Koivusalo et al. (2019)	AAC	RMS	1	0	yes	Embryonal
Komasara et al. (2016)	AG,AAD,AAE	RMS	3	0	no	Botryoid
Komasara et al. (2016)	AG,AAD,AAE	RMS	3	2	no	Embryonal
Lawrence et al. (1987)	Q,P	RMS	155	23	no	Alveolar
Lawrence et al. (1987)	Q,P	RMS	276	45	no	Embryonal
Lawrence et al. (1987)	Q,P	RMS	28	4	no	Botryoid
Ludmir et al. (2018)	AAF	RMS	14	6	no	Alveolar
Machavoine et al. (2022)	G	RMS	48	17	no	Alveolar
Mandell et al. (1990)	U	RMS	13	2	no	Embryonal
Mandell et al. (1990)	U	RMS	14	11	no	Alveolar
Metts et al. (2023)	H,AW,AX,G,AY,AU,AV	RMS	27	1	no	Alveolar
Metts et al. (2023)	H,AW,AX,G,AY,AU,AV	RMS	169	0	no	Embryonal
Metts et al. (2023)	H,AW,AX,G,AY,AU,AV	RMS	14	0	no	Leiomyomatous / Spindle cell
Meza et al. (2006)	O,F	RMS	370	86	no	Alveolar
Meza et al. (2006)	O,F	RMS	888	70	no	Embryonal
Perruccio et al. (2018)	AAO,A,B,C	RMS	2	0	no	Alveolar
Perruccio et al. (2018)	AAO,A,B,C	RMS	7	1	no	Embryonal
Perruccio et al. (2018)	AAO,A,B,C	RMS	1	0	no	Botryoid
Pondrom et al. (2020)	AAP	RMS	26	3	no	Embryonal
Pondrom et al. (2020)	AAP	RMS	1	0	no	Alveolar
Pondrom et al. (2020)	AAP	RMS	1	0	no	Leiomyomatous / Spindle cell
Raney et al. (1988)	Q	RMS	68	1	no	Embryonal
Raney et al. (1988)	Q	RMS	41	1	no	Alveolar
Raney et al. (2008)	AAQ	RMS	4	0	no	Undifferentiated sarcoma
Raney et al. (2008)	AAQ	RMS	6	1	no	Embryonal
Raney et al. (2012)	O,F,N	RMS	21	4	no	Embryonal
Raney et al. (2012)	O,F,N	RMS	22	9	no	Alveolar
Raney et al. (2012)	O,F,N	RMS	2	1	no	Botryoid
Raney et al. (2013)	O,F	RMS	19	0	no	Embryonal
Raney et al. (2013)	O,F	RMS	1	0	no	Botryoid
Raney et al. (2013)	O,F	RMS	1	0	no	Alveolar
Raney et al. (2013)	O,F	RMS	1	0	no	Undifferentiated sarcoma
Rodeberg et al. (2011)	F	RMS	204	56	no	Alveolar
Rodeberg et al. (2011)	F	RMS	595	54	no	Embryonal
Rodeberg et al. (2011)	F	RMS	44	13	no	Undifferentiated sarcoma
Ruymann et al. (1984)	Q	RMS	15	8	no	Alveolar
Ruymann et al. (1984)	Q	RMS	12	5	no	Embryonal
Ruymann et al. (1984)	Q	RMS	3	1	no	Undifferentiated sarcoma
Ruymann et al. (1985)	Q,P	RMS	6	1	no	Embryonal
Ruymann et al. (1985)	Q,P	RMS	4	0	no	Botryoid
Saenz et al. (1997)	U	RMS	9	2	no	Embryonal
Saenz et al. (1997)	U	RMS	6	0	no	Alveolar
Seitz et al. (2011)	AG	RMS	63	16	no	Embryonal
Seitz et al. (2016)	AE,AF,AG,AH	RMS	147	16	no	Embryonal
Sobieraj et al. (2023)	AAW	RMS	10	2	no	Embryonal
Spunt et al. (2000)	Q,P,O,N,F	RMS	11	2	no	Botryoid
Spunt et al. (2000)	Q,P,O,N,F	RMS	13	2	no	Embryonal
Talenti et al. (2021)	AAZ,BA,BB	RMS	39	7	no	Embryonal
Talenti et al. (2021)	AAZ,BA,BB	RMS	13	3	no	Alveolar
Tang et al. (2018)	R	RMS	102	0	no	Embryonal
Zhang et al. (2023)	R	RMS	277	116	no	Alveolar
Zin et al. (2014)	C,G	RMS	5	2	no	Alveolar
