# Supplementary material for: Prevalence of locoregional and distant lymph node metastases in children and adolescents/young adults with soft tissue sarcomas: a Bayesian meta-analysis of proportions
Source: eClinicalMedicine. 2025 Aug 7;87:103390. doi: 10.1016/j.eclinm.2025.103390 (PMC12355419; doi:10.1016/j.eclinm.2025.103390)
Supplement: RMS Sensitivity [file mmc15.csv]

Author	Cohorts	Sarcoma data	Total	Events	Serious Risk of Bias
Affinita et al. (2018)	A,B,C	RMS	66	13	no
Alcorn et al. (2013)	D	RMS	5	2	yes
Andreou et al. (2013)	F	RMS	4	0	no
Angelini et al. (2016)	B,C,G	RMS	26	2	no
Arndt et al. (2004)	F	RMS	88	7	no
Aya et al. (2021)	G,H	RMS	17	6	no
Ben-Arush et al. (2022)	G	RMS	1294	143	no
Bisogno et al. (2008)	A,B,C	RMS	109	19	no
Bisogno et al. (2011)	B,C,K,L	RMS	643	150	no
Bisogno et al. (2012)	A	RMS	163	27	no
Bisogno et al. (2018)	M	RMS	484	81	no
Bisogno et al. (2021)	G	RMS	342	60	no
Bisogno et al. (2021)	G	RMS	24	1	no
Bisogno et al. (2023)	G	RMS	1733	294	no
Blakely et al. (1999)	O,N	RMS	94	30	no
Blakely et al. (2003)	Q,P,O,N,F	RMS	71	33	no
Boué et al. (2000)	O,F	RMS	15	4	no
Brady et al. (2020)	R	RMS	188	58	no
Breneman et al. (2013)	H	RMS	342	17	no
Buszek et al. (2019)	S	RMS	19	1	no
Casanova et al. (2007)	T	RMS	52	15	no
Casey et al. (2014)	U	RMS	14	9	no
Cecchetto et al. (2003)	V	RMS	161	27	no
Cecchetto et al. (2008)	B,C	RMS	39	6	no
Chrisholm et al. (2011)	W,X,Y	RMS	474	63	no
Chui et al. (2005)	Z	RMS	33	7	no
Coene et al. (1992)	AA	RMS	22	5	no
Company et al. (2009)	AB	RMS	60	31	no
Cotter et al. (2011)	AC	RMS	7	1	no
D’Angelo et al. (2010)	K,L,G	RMS	7	6	no
Dang et al. (2013)	R	RMS	255	26	no
Dantonello et al. (2008)	AD,AE,AF,AG	RMS	99	38	no
Dantonello et al. (2012)	AG,AH,AI	RMS	6	1	no
Dantonello et al. (2018)	AF,AG,AH,AI	RMS	7	1	no
De Corti et al. (2006)	AJ	RMS	5	1	no
de Wardin et al. (2023)	U	RMS	61	35	no
Diaconescu et al. (2013)	AK	RMS	25	7	no
Donaldson et al. (2001)	F	RMS	490	91	no
Dong et al. (2017)	AL	RMS	28	6	no
El-Gohary et al. (2020)	Z	RMS	6	3	no
Elmanzalawy et al. (2019)	AM	RMS	20	9	no
Emir et al. (2016)	AN	RMS	8	1	no
Eugene et al. (2012)	AO	RMS	23	8	no
Federico et al. (2012)	Z	RMS	30	17	no
Fei-Zhang et al. (2023)	AP	RMS	272	146	no
Ferrari et al. (2002)	AD,AE,AF,AG,A,B,C,AQ	RMS	216	21	no
Ferrari et al. (2003)	A,B,C,AQ	RMS	811	31	no
Ferrari et al. (2022)	AR,AS	RMS	1977	448	no
Fuchs et al. (2014)	AE,AF,AG,AH	RMS	32	16	no
Fuchs et al. (2018)	AE,AF,AH,AI	RMS	51	10	no
Glosli et al. (2021)	G	RMS	165	43	no
Guérin et al. (2019)	G	RMS	30	6	no
Guo et al. (2021)	AT	RMS	35	15	no
Hamilton et al. (2018)	R	RMS	235	32	no
Harrison et al. (2021)	AU,AV	RMS	235	86	no
Harrison et al. (2024)	H,AW,AX,GAY,AU,AV	RMS	2151	528	no
Hayes-Jordan et al. (2008)	Q,P,O,N,F	RMS	130	9	no
Hays et al. (1982)	Q	RMS	64	16	no
Heinz et al. (2023)	AI	RMS	68	15	no
Heinz et al. (2023)	AI	RMS	211	108	no
Heske et al. (2020)	H,AX,AU	RMS	269	87	no
Hibbitts et al. (2019)	H,AW,AX,G,AY,AU	RMS	2028	379	no
Hicks et al. (2002)	I	RMS	50	6	no
Hill et al. (2002)	Z, AZ, AAA	RMS	11	8	no
Jenney et al. (2014)	W,X,Y	RMS	172	15	no
Kayton et al. (2007)	U	RMS	9	1	no
Kim et al. (2017)	AAB	RMS	69	19	yes
Koivusalo et al. (2019)	AAC	RMS	3	2	yes
Komasara et al. (2016)	AG,AAD,AAE	RMS	7	2	no
Koscielniak et al. (2023)	AG,AH,AI	RMS	1470	238	no
La et al. (2011)	O,N,F	RMS	226	45	no
Lak et al. (2021)	G	RMS	99	29	no
Lautz et al. (2020)	AU,AX	RMS	601	115	no
Lautz et al. (2023)	G,AY,AU,AV,H,AW,AX	RMS	44	13	no
La Quaglia et al. (1990)	U	RMS	25	25	no
La Quaglia et al. (1990)	U	RMS	35	14	no
Lawrence et al. (1987)	Q,P	RMS	592	81	no
Ludmir et al. (2018)	AAF	RMS	14	6	no
Machavoine et al. (2022)	G	RMS	48	17	no
Malempati et al. (2011)	F,H,AX	RMS	1843	242	no
Malempati et al. (2019)	AY,AV	RMS	168	86	no
Mandell et al. (1990)	U	RMS	27	13	no
Martelli et al. (1999)	W,X	RMS	36	1	no
Martynov et al. (2024)	AG,AH,AI	RMS	196	33	no
Mazzoleni et al. (2005)	A,B,C	RMS	125	24	no
McDowell et al. (2010)	AAG	RMS	146	65	no
Mercolini et al. (2021)	AS	RMS	263	155	no
Mercolini et al. (2022)	G,AS	RMS	270	22	no
Metts et al. (2023)	H,AW,AX,G,AY,AU,AV	RMS	218	1	no
Meza et al. (2006)	O,F	RMS	1258	156	no
Minard-Colin et al. (2021)	O,N,F,H,AW,G,W,X,Y,A,B,C,G	RMS	237	11	no
Munnikhuysen et al. (2023)	H,AW,AX,G,AY,AU,AV	RMS	2157	485	no
Neville et al. (2000)	F	RMS	139	59	no
Newman et al. (1983)	AAH	RMS	26	9	no
Oberlin et al. (2008)	O,N,F,AAI,AAJ,AAK,W,AAG,AAL	RMS	788	391	no
Oberlin et al. (2015)	O,N,F,AX,A,B,C,AD,AE,AF,AG,W,X,Y	RMS	643	131	no
Okamara et al. (2006)	AAM	RMS	29	13	yes
Orsatti et al. (2020)	AAN	RMS	66	12	no
Parida et al. (2012)	Z	RMS	6	1	no
Perruccio et al. (2018)	AAO,A,B,C	RMS	10	1	no
Pierobon et al. (2018)	A,B,C,G,AAL,L,AS	RMS	39	18	no
Pondrom et al. (2020)	AAP	RMS	31	3	no
Qualman et al. (2008)	AAQ	RMS	546	106	no
Raney et al. (1988)	Q	RMS	129	3	no
Raney et al. (2002)	Q,P,O,N,F	RMS	611	325	no
Raney et al. (2008)	P,O,N,F	RMS	91	12	no
Raney et al. (2008)	AAQ	RMS	10	1	no
Raney et al. (2012)	O,F,N	RMS	47	14	no
Raney et al. (2013)	O,F	RMS	24	0	no
Réguerre et al. (2012)	W,X,Y	RMS	97	27	no
Ricard et al. (2011)	AAR	RMS	13	5	no
Rodary et el. (1991)	P,AAS,AD,A	RMS	951	112	no
Rodeberg et al. (2010)	F,W,A,B,AF	RMS	322	22	no
Rodeberg et al. (2011)	F	RMS	898	125	no
Rodeberg et al. (2011)	AX	RMS	570	106	no
Rogers et al. (2017)	X,Y	RMS	159	11	no
Rogers et al. (2020)	G	RMS	237	28	no
Rogers et al. (2022)	Y,C,G	RMS	50	23	no
Routh et al. (2021)	H,G,AW,AU	RMS	279	27	no
Ruymann et al. (1984)	Q	RMS	30	14	no
Ruymann et al. (1985)	Q,P	RMS	10	1	no
Saenz et al. (1997)	U	RMS	15	2	no
Schloemer et al. (2023)	AW,AX,AY,AV	RMS	179	118	no
Schoot et al. (2022)	AAT,AAU	RMS	372	203	no
Seitz et al. (2011)	AG	RMS	63	16	no
Seitz et al. (2016)	AE,AF,AG,AH	RMS	147	16	no
Sercarz et al. (1995)	AAV	RMS	32	4	no
Shenoy et al. (2021)	H,AW,AX,G,AU	RMS	1648	278	no
Siddiqui et al. (2019)	AP	RMS	157	20	no
Slater et al. (2022)	G	RMS	490	59	no
Sobieraj et al. (2023)	AAW	RMS	10	2	no
Sparber-Sauer et al. (2021)	AD,AE,AF,AG,AH,AI	RMS	67	3	no
Sparber-Sauer et al. (2024)	AG,AH,AI	RMS	395	102	no
Spunt et al. (2000)	Q,P,O,N,F	RMS	25	4	no
Stein et al. (2013)	AAX	RMS	25	1	no
Sung et al. (2004)	O,N,F	RMS	1160	174	no
Tagarelli et al. (2012)	AAY	RMS	1	0	no
Talenti et al. (2021)	AAZ,BA,BB	RMS	52	10	no
Tang et al. (2018)	R	RMS	102	0	no
Urla et al. (2019)	AG,AH,AI	RMS	17	2	no
Vaarwerk et al. (2018)	O,Y	RMS	432	71	no
Vaarwerk et al. (2020)	Y,C,G	RMS	199	34	no
van Scheltinga et al. (2014)	X,Y,AAG,G	RMS	277	38	no
van Scheltinga et al. (2020)	G	RMS	162	47	no
van Scheltinga et al. (2022)	G	RMS	109	37	no
Vasquez et al. (2023)	AW,AX,AY,AV	RMS	428	245	no
Völker et al. (2007)	BC	RMS	12	6	no
Wagner et al. (2016)	BD	RMS	8	4	no
Walterhouse et al. (2001)	Q,P,O,F	RMS	62	11	no
Walterhouse et al. (2011)	H,G	RMS	41	2	no
Walterhouse et al. (2014)	G	RMS	271	18	no
Welmart et al. (2021)	Y,G	RMS	59	20	no
Wiener et al. (1994)	O	RMS	121	20	no
Zhang et al. (2023)	R	RMS	277	116	no
Zhang et al. (2024)	BE	RMS	21	10	no
Zhu et al. (2020)	R	RMS	197	65	no
Zin et al. (2014)	C,G	RMS	5	2	no
