# Supplementary material for: Prevalence of locoregional and distant lymph node metastases in children and adolescents/young adults with soft tissue sarcomas: a Bayesian meta-analysis of proportions
Source: eClinicalMedicine. 2025 Aug 7;87:103390. doi: 10.1016/j.eclinm.2025.103390 (PMC12355419; doi:10.1016/j.eclinm.2025.103390)
Supplement: RMS Trend Location [file mmc16.csv]

Author	Total	Events	Location	Publication year	Start	End	Midstudy period
Affinita et al. (2018)	66	13	Head and neck, non-parameningeal	2018	1979	2005	1992
Alcorn et al. (2013)	5	2	Extremity	2013	2000	2011	2005,5
Andreou et al. (2013)	4	0	Extremity	2013	2002	2012	2007
Angelini et al. (2016)	26	2	GU - Bladder-Prostate	2016	1986	2014	2000
Arndt et al. (2004)	88	7	GU - Bladder-Prostate	2004	1991	1997	1994
Aya et al. (2021)	17	6	Biliary tract / Liver	2021	1997	2004	2000,5
Ben-Arush et al. (2022)	166	1	Orbit	2022	2005	2016	2010,5
Ben-Arush et al. (2022)	96	17	Head and neck, non-parameningeal	2022	2005	2016	2010,5
Ben-Arush et al. (2022)	302	59	Head and neck, parameningeal	2022	2005	2016	2010,5
Ben-Arush et al. (2022)	190	14	GU - Bladder-Prostate	2022	2005	2016	2010,5
Ben-Arush et al. (2022)	306	26	GU - Non-BP	2022	2005	2016	2010,5
Ben-Arush et al. (2022)	62	2	Extremity	2022	2005	2016	2010,5
Bisogno et al. (2008)	109	19	Head and neck, parameningeal	2008	1979	2005	1992
Blakely et al. (2003)	71	33	Perineal / Perianal	2003	1972	1997	1984,5
Brady et al. (2020)	1	0	Orbit	2020	1998	2013	2005,5
Brady et al. (2020)	22	6	Head and neck, non-parameningeal	2020	1998	2013	2005,5
Brady et al. (2020)	62	25	GU - Non-BP	2020	1998	2013	2005,5
Brady et al. (2020)	4	0	Biliary tract / Liver	2020	1998	2013	2005,5
Brady et al. (2020)	11	2	GU - Bladder-Prostate	2020	1998	2013	2005,5
Brady et al. (2020)	49	16	Extremity	2020	1998	2013	2005,5
Brady et al. (2020)	37	9	Body wall, Trunk	2020	1998	2013	2005,5
Buszek et al. (2019)	19	1	GU - Bladder-Prostate	2019	2008	2017	2012,5
Casanova et al. (2007)	52	15	Extremity	2007	1977	2006	1991,5
Casey et al. (2014)	14	9	Perineal / Perianal	2014	1998	2012	2005
Chui et al. (2005)	33	7	Body wall, Trunk	2005	1962	1997	1979,5
Cotter et al. (2011)	7	1	GU - Bladder-Prostate	2011	2002	2008	2005
D’Angelo et al. (2010)	7	6	Extremity	2010	1988	2008	1998
Dang et al. (2013)	255	26	Paratesticular	2013	1973	2009	1991
Dantonello et al. (2018)	7	1	Paratesticular	2018	1990	2013	2001,5
De Corti et al. (2006)	5	1	Extremity	2006	2002	2007	2004,5
de Wardin et al. (2023)	61	35	Extremity	2023	2000	2021	2010,5
El-Gohary et al. (2020)	6	3	Paratesticular	2020	2018	2019	2018,5
Emir et al. (2016)	8	1	GU - Bladder-Prostate	2016	2004	2014	2009
Fei-Zhang et al. (2023)	257	136	Head and neck, non-parameningeal	2023	2004	2018	2011
Fei-Zhang et al. (2023)	14	10	Head and neck, parameningeal	2023	2004	2018	2011
Fei-Zhang et al. (2023)	1	0	Head and neck, NS	2023	2004	2018	2011
Ferrari et al. (2002)	216	21	Paratesticular	2002	1978	1999	1988,5
Fuchs et al. (2014)	32	16	Perineal / Perianal	2014	1986	2008	1997
Fuchs et al. (2018)	51	10	Thorax	2018	1986	2009	1997,5
Glosli et al. (2021)	165	43	Head and neck, non-parameningeal	2021	2005	2016	2010,5
Guérin et al. (2019)	30	6	Biliary tract / Liver	2019	2005	2016	2010,5
Guo et al. (2021)	35	15	Perineal / Perianal	2021	1987	2018	2002,5
Hamilton et al. (2018)	235	32	Paratesticular	2018	1972	2012	1992
Hayes-Jordan et al. (2008)	130	9	Thorax	2008	1972	2005	1988,5
Hays et al. (1982)	64	16	GU - Bladder-Prostate	1982	1972	1977	1974,5
Hicks et al. (2002)	50	6	Head and neck, NS	2002	-	-	-
Hill et al. (2002)	11	8	Perineal / Perianal	2002	1995	2001	1998
Jenney et al. (2014)	172	15	GU - Bladder-Prostate	2014	1984	2003	1993,5
Koivusalo et al. (2019)	3	2	Perineal / Perianal	2019	2014	2017	2015,5
Komasara et al. (2016)	7	2	GU - Bladder-Prostate	2016	1992	2014	2003
La et al. (2011)	226	45	Extremity	2011	1984	1997	1990,5
Lautz et al. (2023)	44	13	Thorax	2023	1997	2013	2005
La Quaglia et al. (1990)	25	25	GU - Bladder-Prostate	1990	1970	1985	1977,5
La Quaglia et al. (1990)	35	14	Extremity	1990	1970	1985	1977,5
Lawrence et al. (1987)	181	22	Extremity	1987	1972	1984	1978
Lawrence et al. (1987)	107	28	Paratesticular	1987	1972	1984	1978
Lawrence et al. (1987)	41	11	GU - Bladder-Prostate	1987	1972	1984	1978
Lawrence et al. (1987)	18	1	GU - Non-BP	1987	1972	1984	1978
Lawrence et al. (1987)	96	8	Head and neck, NS	1987	1972	1984	1978
Lawrence et al. (1987)	39	0	Orbit	1987	1972	1984	1978
Lawrence et al. (1987)	65	2	Body wall, Trunk	1987	1972	1984	1978
Lawrence et al. (1987)	15	2	Perineal / Perianal	1987	1972	1984	1978
Lawrence et al. (1987)	22	5	Retroperitoneal	1987	1972	1984	1978
Lawrence et al. (1987)	8	2	Abdomen, Pelvis	1987	1972	1984	1978
Mandell et al. (1990)	27	13	Extremity	1990	1970	1987	1978,5
Martelli et al. (1999)	36	1	GU - Non-BP	1999	1984	1994	1989
Martynov et al. (2024)	196	33	Paratesticular	2024	-	-	-
Metts et al. (2023)	218	1	Orbit	2023	1997	2013	2005
Minard-Colin et al. (2021)	237	11	GU - Non-BP	2021	1981	2009	1995
Neville et al. (2000)	139	59	Extremity	2000	1991	1997	1994
Newman et al. (1983)	26	9	Head and neck, NS	1983	1960	1983	1971,5
Oberlin et al. (2015)	643	131	Extremity	2015	1983	2004	1993,5
Okamara et al. (2006)	29	13	Perineal / Perianal	2006	1981	2004	1992,5
Parida et al. (2012)	6	1	Extremity	2012	2004	2010	2007
Perruccio et al. (2018)	10	1	Biliary tract / Liver	2018	1979	2004	1991,5
Pondrom et al. (2020)	9	2	Head and neck, non-parameningeal	2020	-	2019	-
Pondrom et al. (2020)	4	1	Head and neck, parameningeal	2020	-	2019	-
Pondrom et al. (2020)	8	0	Extremity	2020	-	2019	-
Pondrom et al. (2020)	3	0	Body wall, Trunk	2020	-	2019	-
Pondrom et al. (2020)	2	0	GU - Bladder-Prostate	2020	-	2019	-
Pondrom et al. (2020)	3	0	Thorax	2020	-	2019	-
Pondrom et al. (2020)	1	0	Retroperitoneal	2020	-	2019	-
Pondrom et al. (2020)	1	0	Abdomen, Pelvis	2020	-	2019	-
Raney et al. (1988)	34	0	Extremity	1988	1972	1978	1975
Raney et al. (1988)	27	0	Head and neck, NS	1988	1972	1978	1975
Raney et al. (1988)	25	1	GU - Bladder-Prostate	1988	1972	1978	1975
Raney et al. (1988)	14	0	Retroperitoneal	1988	1972	1978	1975
Raney et al. (1988)	12	0	Body wall, Trunk	1988	1972	1978	1975
Raney et al. (1988)	9	1	Thorax	1988	1972	1978	1975
Raney et al. (1988)	4	1	Biliary tract / Liver	1988	1972	1978	1975
Raney et al. (1988)	2	0	Perineal / Perianal	1988	1972	1978	1975
Raney et al. (1988)	2	0	Orbit	1988	1972	1978	1975
Raney et al. (2002)	611	325	Head and neck, parameningeal	2002	1972	1997	1984,5
Raney et al. (2008)	91	12	Head and neck, parameningeal	2008	1978	1997	1987,5
Raney et al. (2008)	10	1	Visceral	2008	1972	2005	1988,5
Raney et al. (2012)	47	14	Head and neck, non-parameningeal	2012	1984	1997	1990,5
Raney et al. (2013)	24	0	Orbit	2013	1984	1997	1990,5
Réguerre et al. (2012)	59	14	Abdomen, Pelvis	2012	1984	2004	1994
Réguerre et al. (2012)	22	9	Perineal / Perianal	2012	1984	2004	1994
Réguerre et al. (2012)	9	2	GU - Non-BP	2012	1984	2004	1994
Réguerre et al. (2012)	7	2	Body wall, Trunk	2012	1984	2004	1994
Rodeberg et al. (2010)	322	22	GU - Bladder-Prostate	2010	1979	1998	1988,5
Rodeberg et al. (2011)	103	24	Extremity	2011	1991	1997	1994
Rodeberg et al. (2011)	143	13	Head and neck, non-parameningeal	2011	1991	1997	1994
Rodeberg et al. (2011)	92	11	GU - Bladder-Prostate	2011	1991	1997	1994
Rodeberg et al. (2011)	7	0	Visceral	2011	1991	1997	1994
Rodeberg et al. (2011)	205	36	Head and neck, parameningeal	2011	1991	1997	1994
Rodeberg et al. (2011)	127	14	Paratesticular	2011	1991	1997	1994
Rodeberg et al. (2011)	14	7	Perineal / Perianal	2011	1991	1997	1994
Rodeberg et al. (2011)	57	16	Retroperitoneal	2011	1991	1997	1994
Rodeberg et al. (2011)	37	2	Body wall, Trunk	2011	1991	1997	1994
Rodeberg et al. (2011)	30	0	GU - Non-BP	2011	1991	1997	1994
Rogers et al. (2017)	159	11	Paratesticular	2017	1989	2003	1996
Rogers et al. (2020)	237	28	Paratesticular	2020	2005	2016	2010,5
Rogers et al. (2022)	50	23	Perineal / Perianal	2022	1995	2016	2005,5
Routh et al. (2021)	279	27	Paratesticular	2021	1997	2012	2004,5
Ruymann et al. (1985)	10	1	Biliary tract / Liver	1985	1972	1983	1977,5
Saenz et al. (1997)	15	2	Thorax	1997	1972	1996	1984
Seitz et al. (2011)	63	16	GU - Bladder-Prostate	2011	1996	2002	1999
Seitz et al. (2016)	147	16	Paratesticular	2016	1986	2008	1997
Siddiqui et al. (2019)	157	20	Head and neck, parameningeal	2019	2004	2013	2008,5
Sobieraj et al. (2023)	10	2	GU - Non-BP	2023	2009	2022	2015,5
Sparber-Sauer et al. (2021)	67	3	GU - Non-BP	2021	1981	2016	1998,5
Sparber-Sauer et al. (2024)	395	102	Head and neck, parameningeal	2024	1995	2021	2008
Spunt et al. (2000)	25	4	Biliary tract / Liver	2000	1972	1998	1985
Stein et al. (2013)	25	1	GU - Bladder-Prostate	2013	1975	2011	1993
Tagarelli et al. (2012)	1	0	Visceral	2012	1979	2011	1995
Tang et al. (2018)	102	0	Orbit	2018	1988	2012	2000
Urla et al. (2019)	17	2	Biliary tract / Liver	2019	1996	2011	2003,5
van Scheltinga et al. (2020)	162	47	Extremity	2020	2005	2014	2009,5
van Scheltinga et al. (2022)	109	37	Extremity	2022	2005	2016	2010,5
Wagner et al. (2016)	3	3	Head and neck, NS	2016	2009	2014	2011,5
Wagner et al. (2016)	5	1	Extremity	2016	2009	2014	2011,5
Walterhouse et al. (2001)	32	5	Head and neck, non-parameningeal	2001	1972	1997	1984,5
Walterhouse et al. (2001)	30	6	Head and neck, parameningeal	2001	1972	1997	1984,5
Walterhouse et al. (2011)	41	2	GU - Non-BP	2011	1997	2008	2002,5
Welmart et al. (2021)	59	20	Extremity	2021	1995	2013	2004
Wiener et al. (1994)	121	20	Paratesticular	1994	1984	1991	1987,5
Zhang et al. (2024)	21	10	Head and neck, non-parameningeal	2024	2014	2019	2016,5
Zin et al. (2014)	2	1	Head and neck, parameningeal	2014	1996	2013	2004,5
Zin et al. (2014)	2	0	Extremity	2014	1996	2013	2004,5
