# Supplementary material for: Prevalence of locoregional and distant lymph node metastases in children and adolescents/young adults with soft tissue sarcomas: a Bayesian meta-analysis of proportions
Source: eClinicalMedicine. 2025 Aug 7;87:103390. doi: 10.1016/j.eclinm.2025.103390 (PMC12355419; doi:10.1016/j.eclinm.2025.103390)
Supplement: RMS all [file mmc17.csv]

Article	Sarcoma data	Total	Events
Affinita et al. (2018)	RMS	66	13
Alcorn et al. (2013)	RMS	5	2
Andreou et al. (2013)	RMS	4	0
Angelini et al. (2016)	RMS	26	2
Arndt et al. (2004)	RMS	88	7
Aya et al. (2021)	RMS	17	6
Ben-Arush et al. (2022)	RMS	1294	143
Bisogno et al. (2008)	RMS	109	19
Bisogno et al. (2011)	RMS	643	150
Bisogno et al. (2012)	RMS	163	27
Bisogno et al. (2018)	RMS	484	81
Bisogno et al. (2021)	RMS	342	60
Bisogno et al. (2021)	RMS	24	1
Bisogno et al. (2023)	RMS	1733	294
Blakely et al. (1999)	RMS	94	30
Blakely et al. (2003)	RMS	71	33
Boué et al. (2000)	RMS	15	4
Brady et al. (2020)	RMS	188	58
Breneman et al. (2013)	RMS	342	17
Buszek et al. (2019)	RMS	19	1
Casanova et al. (2007)	RMS	52	15
Casey et al. (2014)	RMS	14	9
Cecchetto et al. (2003)	RMS	161	27
Cecchetto et al. (2008)	RMS	39	6
Chrisholm et al. (2011)	RMS	474	63
Chui et al. (2005)	RMS	33	7
Coene et al. (1992)	RMS	22	5
Company et al. (2009)	RMS	60	31
Cotter et al. (2011)	RMS	7	1
D’Angelo et al. (2010)	RMS	7	6
Dang et al. (2013)	RMS	255	26
Dantonello et al. (2008)	RMS	99	38
Dantonello et al. (2012)	RMS	6	1
Dantonello et al. (2018)	RMS	7	1
De Corti et al. (2006)	RMS	5	1
de Wardin et al. (2023)	RMS	61	35
Diaconescu et al. (2013)	RMS	25	7
Donaldson et al. (2001)	RMS	490	91
Dong et al. (2017)	RMS	28	6
El-Gohary et al. (2020)	RMS	6	3
Elmanzalawy et al. (2019)	RMS	20	9
Emir et al. (2016)	RMS	8	1
Eugene et al. (2012)	RMS	23	8
Federico et al. (2012)	RMS	30	17
Fei-Zhang et al. (2023)	RMS	272	146
Ferrari et al. (2002)	RMS	216	21
Ferrari et al. (2003)	RMS	811	31
Ferrari et al. (2022)	RMS	1977	448
Fuchs et al. (2014)	RMS	32	16
Fuchs et al. (2018)	RMS	51	10
Glosli et al. (2021)	RMS	165	43
Guérin et al. (2019)	RMS	30	6
Guo et al. (2021)	RMS	35	15
Hamilton et al. (2018)	RMS	235	32
Harrison et al. (2021)	RMS	235	86
Harrison et al. (2024)	RMS	2151	528
Hayes-Jordan et al. (2008)	RMS	130	9
Hays et al. (1982)	RMS	64	16
Heinz et al. (2023)	RMS	68	15
Heinz et al. (2023)	RMS	211	108
Heske et al. (2020)	RMS	269	87
Hibbitts et al. (2019)	RMS	2028	379
Hicks et al. (2002)	RMS	50	6
Hill et al. (2002)	RMS	11	8
Jenney et al. (2014)	RMS	172	15
Kayton et al. (2007)	RMS	9	1
Kim et al. (2017)	RMS	69	19
Koivusalo et al. (2019)	RMS	3	2
Komasara et al. (2016)	RMS	7	2
Koscielniak et al. (2023)	RMS	1470	238
La et al. (2011)	RMS	226	45
Lak et al. (2021)	RMS	99	29
Lautz et al. (2020)	RMS	601	115
Lautz et al. (2023)	RMS	44	13
La Quaglia et al. (1990)	RMS	25	25
La Quaglia et al. (1990)	RMS	35	14
Lawrence et al. (1987)	RMS	592	81
Ludmir et al. (2018)	RMS	14	6
Machavoine et al. (2022)	RMS	48	17
Malempati et al. (2011)	RMS	1843	242
Malempati et al. (2019)	RMS	168	86
Mandell et al. (1990)	RMS	27	13
Martelli et al. (1999)	RMS	36	1
Martynov et al. (2024)	RMS	196	33
Mazzoleni et al. (2005)	RMS	125	24
McDowell et al. (2010)	RMS	146	65
Mercolini et al. (2021)	RMS	263	155
Mercolini et al. (2022)	RMS	270	22
Metts et al. (2023)	RMS	218	1
Meza et al. (2006)	RMS	1258	156
Minard-Colin et al. (2021)	RMS	237	11
Munnikhuysen et al. (2023)	RMS	2157	485
Neville et al. (2000)	RMS	139	59
Newman et al. (1983)	RMS	26	9
Oberlin et al. (2008)	RMS	788	391
Oberlin et al. (2015)	RMS	643	131
Okamara et al. (2006)	RMS	29	13
Orsatti et al. (2020)	RMS	66	12
Parida et al. (2012)	RMS	6	1
Perruccio et al. (2018)	RMS	10	1
Pierobon et al. (2018)	RMS	39	18
Pondrom et al. (2020)	RMS	31	3
Qualman et al. (2008)	RMS	546	106
Raney et al. (1988)	RMS	129	3
Raney et al. (2002)	RMS	611	325
Raney et al. (2008)	RMS	91	12
Raney et al. (2008)	RMS	10	1
Raney et al. (2012)	RMS	47	14
Raney et al. (2013)	RMS	24	0
Réguerre et al. (2012)	RMS	97	27
Ricard et al. (2011)	RMS	13	5
Rodary et el. (1991)	RMS	951	112
Rodeberg et al. (2010)	RMS	322	22
Rodeberg et al. (2011)	RMS	898	125
Rodeberg et al. (2011)	RMS	570	106
Rogers et al. (2017)	RMS	159	11
Rogers et al. (2020)	RMS	237	28
Rogers et al. (2022)	RMS	50	23
Routh et al. (2021)	RMS	279	27
Ruymann et al. (1984)	RMS	30	14
Ruymann et al. (1985)	RMS	10	1
Saenz et al. (1997)	RMS	15	2
Schloemer et al. (2023)	RMS	179	118
Schoot et al. (2022)	RMS	372	203
Seitz et al. (2011)	RMS	63	16
Seitz et al. (2016)	RMS	147	16
Sercarz et al. (1995)	RMS	32	4
Shenoy et al. (2021)	RMS	1648	278
Siddiqui et al. (2019)	RMS	157	20
Slater et al. (2022)	RMS	490	59
Sobieraj et al. (2023)	RMS	10	2
Sparber-Sauer et al. (2021)	RMS	67	3
Sparber-Sauer et al. (2024)	RMS	395	102
Spunt et al. (2000)	RMS	25	4
Stein et al. (2013)	RMS	25	1
Sung et al. (2004)	RMS	1160	174
Tagarelli et al. (2012)	RMS	1	0
Talenti et al. (2021)	RMS	52	10
Tang et al. (2018)	RMS	102	0
Urla et al. (2019)	RMS	17	2
Vaarwerk et al. (2018)	RMS	432	71
Vaarwerk et al. (2020)	RMS	199	34
van Scheltinga et al. (2014)	RMS	277	38
van Scheltinga et al. (2020)	RMS	162	47
van Scheltinga et al. (2022)	RMS	109	37
Vasquez et al. (2023)	RMS	428	245
Völker et al. (2007)	RMS	12	6
Wagner et al. (2016)	RMS	8	4
Walterhouse et al. (2001)	RMS	62	11
Walterhouse et al. (2011)	RMS	41	2
Walterhouse et al. (2014)	RMS	271	18
Welmart et al. (2021)	RMS	59	20
Wiener et al. (1994)	RMS	121	20
Zhang et al. (2023)	RMS	277	116
Zhang et al. (2024)	RMS	21	10
Zhu et al. (2020)	RMS	197	65
Zin et al. (2014)	RMS	5	2
