# Supplementary material for: Prevalence of locoregional and distant lymph node metastases in children and adolescents/young adults with soft tissue sarcomas: a Bayesian meta-analysis of proportions
Source: eClinicalMedicine. 2025 Aug 7;87:103390. doi: 10.1016/j.eclinm.2025.103390 (PMC12355419; doi:10.1016/j.eclinm.2025.103390)
Supplement: RoB Heatmap [file mmc18.csv]

Low	23	163	203	102	57	216	210	11
Moderate	215	98	59	156	188	47	48	246
Serious	25	2	1	1	17	0	5	6
Unclear	0	0	0	4	1	0	0	0
