# Supplementary material for: Prevalence of locoregional and distant lymph node metastases in children and adolescents/young adults with soft tissue sarcomas: a Bayesian meta-analysis of proportions
Source: eClinicalMedicine. 2025 Aug 7;87:103390. doi: 10.1016/j.eclinm.2025.103390 (PMC12355419; doi:10.1016/j.eclinm.2025.103390)
Supplement: Study period [file mmc19.csv]

Article	Beginning of study period	End of study period	Number of patients
Affinita et al. (2018)	1979	2005	66
Alcorn et al. (2013)	2000	2011	8
Alvarez et al. (2024)	2007	2012	529
Andreou et al. (2013)	2002	2012	62
Angelini et al. (2016)	1986	2014	26
Arndt et al. (2004)	1991	1997	88
Aya et al. (2021)	1997	2004	17
Baday at el. (2021)	1995	2020	14
Ben-Arush et al. (2022)	2005	2016	1294
Benedetti et al. (2023)	2006	2019	132
Berlanga et al. (2023)	2008	2013	32
Bisogno et al. (2000)	1989	1997	6
Bisogno et al. (2008)	1979	2005	109
Bisogno et al. (2011)	1988	2005	643
Bisogno et al. (2012)	1979	1987	163
Bisogno et al. (2018)	2005	2013	484
Bisogno et al. (2021)	2005	2016	342
Bisogno et al. (2021)	2005	2016	24
Bisogno et al. (2023)	2005	2016	1733
Blakely et al. (1999)	1984	1991	94
Blakely et al. (2003)	1972	1997	71
Boué et al. (2000)	1985	1996	15
Brady et al. (2020)	1998	2013	188
Breneman et al. (2013)	1997	2004	342
Brennan et al. (2016)	2005	2014	100
Brennan et al. (2018)	2005	2015	22
Brennan et al. (2020)	2005	2015	46
Buszek et al. (2019)	2008	2017	19
Carli et al. (2005)	1975	1998	167
Casanova et al. (2000)	1979	1999	19
Casanova et al. (2005)	1978	2004	30
Casanova et al. (2007)	1977	2006	204
Casanova et al. (2020)	2005	2016	60
Casey et al. (2014)	1998	2012	14
Cecchetto et al. (2001)	1979	1995	25
Cecchetto et al. (2003)	1975	1995	161
Cecchetto et al. (2005)	1979	2002	52
Cecchetto et al. (2008)	1988	2005	39
Chaix et al. (2023)	1995	2017	66
Chrisholm et al. (2011)	1984	2003	474
Chui et al. (2005)	1962	1997	33
Chun et al. (2005)	1976	2000	8
Coene et al. (1992)	1970	1988	22
Cole et al. (1993)	1982	1990	9
Company et al. (2009)	1996	2002	60
Corpron et al. (1996)	1977	1992	44
Cotter et al. (2011)	2002	2008	7
Cypriano et al. (2004)	1962	2002	4
Daigeler et al. (2008)	1991	2007	11
D’Angelo et al. (2010)	1988	2008	7
Dang et al. (2013)	1973	2009	255
Dantonello et al. (2008)	1980	2003	99
Dantonello et al. (2012)	1994	2009	6
Dantonello et al. (2018)	1990	2013	7
De Corti et al. (2006)	2002	2007	17
de Vries et al. (1989)	1970	1986	4
de Wardin et al. (2023)	2000	2021	61
Diaconescu et al. (2013)	2000	2011	25
Donaldson et al. (2001)	1991	1997	490
Dong et al. (2021)	2008	2019	41
El-Gohary et al. (2020)	2018	2019	6
Elmanzalawy et al. (2019)	2007	2017	26
Emir et al. (2016)	2004	2014	8
Enault et al. (2022)	2014	2018	50
Eugene et al. (2012)	2003	2010	23
Federico et al. (2012)	2003	2009	30
Federico et al. (2013)	1964	2003	58
Fei-Zhang et al. (2023)	2004	2018	272
Ferrari et al. (2001)	1982	1998	16
Ferrari et al. (2002)	1978	1999	216
Ferrari et al. (2002)	1980	2000	28
Ferrari et al. (2003)	1979	2001	811
Ferrari et al. (2005)	1979	2003	36
Ferrari et al. (2008)	1979	2005	115
Ferrari et al. (2014)	2005	2012	138
Ferrari et al. (2021)	2005	2016	569
Ferrari et al. (2022)	2006	2016	1977
Ferrari et al. (2023)	2008	2016	61
Flores et al. (2018)	1980	2014	69
Friesenbichler et al. (2021)	1990	2019	12
Fuchs et al. (2014)	1986	2008	32
Fuchs et al. (2018)	1986	2009	51
Fujiwara et al. (2022)	2006	2017	120
Furtwängler et al. (2013)	1993	2011	191
Genevois et al. (2023)	2010	2019	218
Genevois et al. (2024)	2010	2019	45
Giraudo et al. (2023)	2005	2016	568
Glosli et al. (2021)	2005	2016	165
Guérin et al. (2019)	2005	2016	30
Guo et al. (2021)	1987	2018	35
Hadley et al. (2010)	1990	2008	14
Hamilton et al. (2018)	1972	2012	235
Harrison et al. (2021)	2006	2016	235
Harrison et al. (2024)	1997	2016	2151
Hayes-Jordan et al. (2008)	1972	2005	130
Hays et al. (1982)	1972	1977	64
Heinz et al. (2023)	2009	2018	68
Heinz et al. (2023)	2009	2019	211
Heske et al. (2020)	1996	2010	269
Hibbitts et al. (2019)	1997	2013	2028
Hill et al. (2002)	1995	2001	11
Hong et al. (2015)	2003	2013	11
Huh et al. (2011)	1963	2005	33
Jenney et al. (2014)	1984	2003	172
Jiang et al. (2018)	1973	2014	981
Kayton et al. (2006)	1974	2004	20
Kayton et al. (2023)	2014	2018	85
Kim et al. (2017)	2000	2016	69
Koivusalo et al. (2019)	2014	2017	3
Komasara et al. (2016)	1992	2014	7
Koscielniak et al. (2021)	1991	2009	243
Koscielniak et al. (2023)	1995	2017	1470
Krewer et al. (2020)	1996	2018	40
La et al. (2011)	1984	1997	226
Lack et al. (1986)	1963	1983	10
Lae et al. (2002)	1992	2000	32
Lak et al. (2021)	2006	2019	99
Lal et al. (2005)	1972	2003	66
Lautz et al. (2020)	1999	2012	601
Lautz et al. (2023)	1997	2013	44
La Quaglia et al. (1990)	1970	1985	25
La Quaglia et al. (1990)	1970	1985	35
Lawrence et al. (1987)	1972	1984	592
Lee et al. (2010)	1986	2008	27
Li et al. (2021)	2010	2019	14
Liu et al. (2020)	1998	2018	161
Livellara et al. (2021)	1990	2020	57
Ludmir et al. (2018)	2006	2014	14
Machavoine et al. (2022)	2005	2016	48
Madigan et al. (2007)	1983	2003	14
Malempati et al. (2011)	1991	2005	1843
Malempati et al. (2019)	2004	2015	168
Mandell et al. (1990)	1970	1987	27
Marina et al. (1989)	1962	1987	26
Martelli et al. (1999)	1984	1994	36
Mazzoleni et al. (2005)	1979	1998	125
McDowell et al. (2010)	1998	2005	146
Meister et al. (2020)	1981	2015	159
Mercolini et al. (2021)	2008	2016	263
Mercolini et al. (2022)	2005	2016	270
Metts et al. (2023)	1997	2013	218
Meza et al. (2006)	1984	1997	1258
Minard-Colin et al. (2021)	1981	2009	237
Munnikhuysen et al. (2023)	1994	2013	2157
Murugan et al. (2018)	1995	2010	23
Neville et al. (2000)	1991	1997	139
Newman et al. (1983)	1960	1983	26
Oberlin et al. (2008)	1984	2000	788
Oberlin et al. (2015)	1983	2004	643
Okamara et al. (2006)	1981	2004	29
Olibier-Gougenheim et al. (2021)	1991	2013	81
Orbach et al. (2013)	1980	2009	51
Orbach et al. (2016)	2005	2012	50
Orbach et al. (2022)	2005	2016	11
Orsatti et al. (2020)	2005	2016	66
Parasuraman et al. (1999)	1962	1998	5
Parida et al. (2012)	2004	2010	23
Parida et al. (2013)	1980	2009	15
Peng et al. (2021)	2007	2020	23
Perruccio et al. (2018)	1979	2004	10
Pierobon et al. (2018)	1979	2016	39
Portera et al. (2001)	1959	1998	74
Qualman et al. (2008)	1995	1998	546
Qureshi et al. (2013)	2005	2013	32
Raney et al. (1988)	1972	1978	129
Raney et al. (2002)	1972	1997	611
Raney et al. (2008)	1978	1997	91
Raney et al. (2008)	1972	2005	10
Raney et al. (2012)	1984	1997	47
Raney et al. (2013)	1984	1997	24
Réguerre et al. (2012)	1984	2004	97
Ricard et al. (2011)	2004	2009	13
Rodary et el. (1991)	1975	1986	951
Rodeberg et al. (2010)	1979	1998	322
Rodeberg et al. (2011)	1991	1997	898
Rodeberg et al. (2011)	1999	2005	570
Rodriguez-Galindo et al. (2000)	1962	1997	12
Rogers et al. (2017)	1989	2003	159
Rogers et al. (2020)	2005	2016	237
Rogers et al. (2022)	1995	2016	50
Rossetti et al. (2021)	2005	2019	22
Routh et al. (2021)	1997	2012	279
Ruymann et al. (1984)	1972	1977	30
Ruymann et al. (1985)	1972	1983	10
Saenz et al. (1997)	1972	1996	15
Sari et al. (2009)	1992	2007	13
Scheer et al. (2016)	1980	2010	27
Scheer et al. (2016)	1981	2010	52
Scheer et al. (2020)	1981	2018	432
Scheer et al. (2021)	1980	2013	185
Schloemer et al. (2023)	1997	2013	179
Schoot et al. (2022)	2010	2016	372
Schwarz et al. (1998)	1972	1997	32
Seitz et al. (2011)	1996	2002	63
Seitz et al. (2016)	1986	2008	147
Seitz et al. (2018)	1981	2014	62
Sercarz et al. (1995)	1955	1988	32
Shenoy et al. (2021)	1997	2013	1648
Shi et al. (2016)	1998	2012	103
Siddiqui et al. (2019)	2004	2013	157
Slater et al. (2022)	2005	2016	490
Sobieraj et al. (2023)	2009	2022	10
Sparber-Sauer et al. (2018)	1985	2014	61
Sparber-Sauer et al. (2019)	1985	2015	67
Sparber-Sauer et al. (2019)	1991	2019	41
Sparber-Sauer et al. (2020)	1985	2015	89
Sparber-Sauer et al. (2021)	1981	2016	67
Sparber-Sauer et al. (2021)	1981	2016	71
Sparber-Sauer et al. (2023)	1996	2021	60
Sparber-Sauer et al. (2024)	1995	2021	395
Spunt et al. (2019)	2005	2015	63
Spunt et al. (2000)	1972	1998	25
Spunt et al. (2020)	2007	2012	529
Stanelle et al. (2013)	1970	2010	111
Stein et al. (2013)	1975	2011	25
Sung et al. (2004)	1984	1997	1160
Tagarelli et al. (2012)	1979	2011	12
Talenti et al. (2021)	2010	2020	52
Tan et al. (2022)	2015	2022	56
Tang et al. (2018)	1988	2012	102
Tarek et al. (2020)	1990	2013	30
Thomas et al. (2013)	1991	2012	28
Urla et al. (2019)	1996	2011	17
Vaarwerk et al. (2018)	1995	2003	432
Vaarwerk et al. (2020)	1995	2013	199
van Noeseal et al. (2019)	2005	2016	51
van Scheltinga et al. (2014)	1990	2008	277
van Scheltinga et al. (2020)	2005	2014	162
van Scheltinga et al. (2022)	2005	2016	109
Vasquez et al. (2023)	1999	2013	428
Venkatramani et al. (2014)	1983	2012	21
Venkatramani et al. (2021)	2007	2012	138
Völker et al. (2007)	2003	2006	35
Wagner et al. (2016)	2009	2014	28
Walterhouse et al. (2001)	1972	1997	62
Walterhouse et al. (2011)	1997	2008	41
Walterhouse et al. (2014)	2004	2010	271
Watson et al. (2017)	1990	2014	289
Waxweiler et al. (2015)	1988	2007	941
Weller et al. (2021)	2004	2015	1303
Welmart et al. (2021)	1995	2013	59
Wiener et al. (1994)	1984	1991	121
Xiao et al. (2016)	2011	2013	18
Xie et al. (2022)	2011	2021	16
Zekri et al. (2014)	2007	2012	25
Zhang et al. (2023)	2000	2018	277
Zhang et al. (2024)	2003	2021	54
Zhang et al. (2024)	2014	2019	21
Zhanghuang et al. (2022)	2014	2021	42
Zhu et al. (2020)	1998	2014	197
Zin et al. (2014)	1996	2013	5
