# Supplementary material for: Prevalence of locoregional and distant lymph node metastases in children and adolescents/young adults with soft tissue sarcomas: a Bayesian meta-analysis of proportions
Source: eClinicalMedicine. 2025 Aug 7;87:103390. doi: 10.1016/j.eclinm.2025.103390 (PMC12355419; doi:10.1016/j.eclinm.2025.103390)
Supplement: RMS Location [file mmc29.csv]

Author	Cohorts	Sarcoma data	Total	Events	Serious Risk of Bias	Location
Affinita et al. (2018)	A,B,C	RMS	66	13	no	Head and neck, non-parameningeal
Alcorn et al. (2013)	D	RMS	5	2	yes	Extremity
Andreou et al. (2013)	F	RMS	4	0	no	Extremity
Angelini et al. (2016)	B,C,G	RMS	26	2	no	GU - Bladder-Prostate
Arndt et al. (2004)	F	RMS	88	7	no	GU - Bladder-Prostate
Aya et al. (2021)	G,H	RMS	17	6	no	Biliary tract / Liver
Ben-Arush et al. (2022)	G	RMS	166	1	no	Orbit
Ben-Arush et al. (2022)	G	RMS	96	17	no	Head and neck, non-parameningeal
Ben-Arush et al. (2022)	G	RMS	302	59	no	Head and neck, parameningeal
Ben-Arush et al. (2022)	G	RMS	190	14	no	GU - Bladder-Prostate
Ben-Arush et al. (2022)	G	RMS	306	26	no	GU - Non-BP
Ben-Arush et al. (2022)	G	RMS	62	2	no	Extremity
Bisogno et al. (2008)	A,B,C	RMS	109	19	no	Head and neck, parameningeal
Blakely et al. (2003)	Q,P,O,N,F	RMS	71	33	no	Perineal / Perianal
Brady et al. (2020)	R	RMS	1	0	no	Orbit
Brady et al. (2020)	R	RMS	22	6	no	Head and neck, non-parameningeal
Brady et al. (2020)	R	RMS	62	25	no	GU - Non-BP
Brady et al. (2020)	R	RMS	4	0	no	Biliary tract / Liver
Brady et al. (2020)	R	RMS	11	2	no	GU - Bladder-Prostate
Brady et al. (2020)	R	RMS	49	16	no	Extremity
Brady et al. (2020)	R	RMS	37	9	no	Body wall, Trunk
Buszek et al. (2019)	S	RMS	19	1	no	GU - Bladder-Prostate
Casanova et al. (2007)	T	RMS	52	15	no	Extremity
Casey et al. (2014)	U	RMS	14	9	no	Perineal / Perianal
Chui et al. (2005)	Z	RMS	33	7	no	Body wall, Trunk
Cotter et al. (2011)	AC	RMS	7	1	no	GU - Bladder-Prostate
D’Angelo et al. (2010)	K,L,G	RMS	7	6	no	Extremity
Dang et al. (2013)	R	RMS	255	26	no	Paratesticular
Dantonello et al. (2018)	AF,AG,AH,AI	RMS	7	1	no	Paratesticular
De Corti et al. (2006)	AJ	RMS	5	1	no	Extremity
de Wardin et al. (2023)	U	RMS	61	35	no	Extremity
El-Gohary et al. (2020)	Z	RMS	6	3	no	Paratesticular
Emir et al. (2016)	AN	RMS	8	1	no	GU - Bladder-Prostate
Fei-Zhang et al. (2023)	AP	RMS	257	136	no	Head and neck, non-parameningeal
Fei-Zhang et al. (2023)	AP	RMS	14	10	no	Head and neck, parameningeal
Fei-Zhang et al. (2023)	AP	RMS	1	0	no	Head and neck, NS
Ferrari et al. (2002)	AD,AE,AF,AG,A,B,C,AQ	RMS	216	21	no	Paratesticular
Fuchs et al. (2014)	AE,AF,AG,AH	RMS	32	16	no	Perineal / Perianal
Fuchs et al. (2018)	AE,AF,AH,AI	RMS	51	10	no	Thorax
Glosli et al. (2021)	G	RMS	165	43	no	Head and neck, non-parameningeal
Guérin et al. (2019)	G	RMS	30	6	no	Biliary tract / Liver
Guo et al. (2021)	AT	RMS	35	15	no	Perineal / Perianal
Hamilton et al. (2018)	R	RMS	235	32	no	Paratesticular
Hayes-Jordan et al. (2008)	Q,P,O,N,F	RMS	130	9	no	Thorax
Hays et al. (1982)	Q	RMS	64	16	no	GU - Bladder-Prostate
Hicks et al. (2002)	I	RMS	50	6	no	Head and neck, NS
Hill et al. (2002)	Z, AZ, AAA	RMS	11	8	no	Perineal / Perianal
Jenney et al. (2014)	W,X,Y	RMS	172	15	no	GU - Bladder-Prostate
Koivusalo et al. (2019)	AAC	RMS	3	2	yes	Perineal / Perianal
Komasara et al. (2016)	AG,AAD,AAE	RMS	7	2	no	GU - Bladder-Prostate
La et al. (2011)	O,N,F	RMS	226	45	no	Extremity
Lautz et al. (2023)	G,AY,AU,AV,H,AW,AX	RMS	44	13	no	Thorax
La Quaglia et al. (1990)	U	RMS	25	25	no	GU - Bladder-Prostate
La Quaglia et al. (1990)	U	RMS	35	14	no	Extremity
Lawrence et al. (1987)	Q,P	RMS	181	22	no	Extremity
Lawrence et al. (1987)	Q,P	RMS	107	28	no	Paratesticular
Lawrence et al. (1987)	Q,P	RMS	41	11	no	GU - Bladder-Prostate
Lawrence et al. (1987)	Q,P	RMS	18	1	no	GU - Non-BP
Lawrence et al. (1987)	Q,P	RMS	96	8	no	Head and neck, NS
Lawrence et al. (1987)	Q,P	RMS	39	0	no	Orbit
Lawrence et al. (1987)	Q,P	RMS	65	2	no	Body wall, Trunk
Lawrence et al. (1987)	Q,P	RMS	15	2	no	Perineal / Perianal
Lawrence et al. (1987)	Q,P	RMS	22	5	no	Retroperitoneal
Lawrence et al. (1987)	Q,P	RMS	8	2	no	Abdomen, Pelvis
Mandell et al. (1990)	U	RMS	27	13	no	Extremity
Martelli et al. (1999)	W,X	RMS	36	1	no	GU - Non-BP
Martynov et al. (2024)	AG,AH,AI	RMS	196	33	no	Paratesticular
Metts et al. (2023)	H,AW,AX,G,AY,AU,AV	RMS	218	1	no	Orbit
Minard-Colin et al. (2021)	O,N,F,H,AW,G,W,X,Y,A,B,C,G	RMS	237	11	no	GU - Non-BP
Neville et al. (2000)	F	RMS	139	59	no	Extremity
Newman et al. (1983)	AAH	RMS	26	9	no	Head and neck, NS
Oberlin et al. (2015)	O,N,F,AX,A,B,C,AD,AE,AF,AG,W,X,Y	RMS	643	131	no	Extremity
Okamara et al. (2006)	AAM	RMS	29	13	yes	Perineal / Perianal
Parida et al. (2012)	Z	RMS	6	1	no	Extremity
Perruccio et al. (2018)	AAO,A,B,C	RMS	10	1	no	Biliary tract / Liver
Pondrom et al. (2020)	AAP	RMS	9	2	no	Head and neck, non-parameningeal
Pondrom et al. (2020)	AAP	RMS	4	1	no	Head and neck, parameningeal
Pondrom et al. (2020)	AAP	RMS	8	0	no	Extremity
Pondrom et al. (2020)	AAP	RMS	3	0	no	Body wall, Trunk
Pondrom et al. (2020)	AAP	RMS	2	0	no	GU - Bladder-Prostate
Pondrom et al. (2020)	AAP	RMS	3	0	no	Thorax
Pondrom et al. (2020)	AAP	RMS	1	0	no	Retroperitoneal
Pondrom et al. (2020)	AAP	RMS	1	0	no	Abdomen, Pelvis
Raney et al. (1988)	Q	RMS	34	0	no	Extremity
Raney et al. (1988)	R	RMS	27	0	no	Head and neck, NS
Raney et al. (1988)	S	RMS	25	1	no	GU - Bladder-Prostate
Raney et al. (1988)	T	RMS	14	0	no	Retroperitoneal
Raney et al. (1988)	U	RMS	12	0	no	Body wall, Trunk
Raney et al. (1988)	V	RMS	9	1	no	Thorax
Raney et al. (1988)	W	RMS	4	1	no	Biliary tract / Liver
Raney et al. (1988)	X	RMS	2	0	no	Perineal / Perianal
Raney et al. (1988)	Y	RMS	2	0	no	Orbit
Raney et al. (2002)	Q,P,O,N,F	RMS	611	325	no	Head and neck, parameningeal
Raney et al. (2008)	P,O,N,F	RMS	91	12	no	Head and neck, parameningeal
Raney et al. (2008)	AAQ	RMS	10	1	no	Visceral
Raney et al. (2012)	O,F,N	RMS	47	14	no	Head and neck, non-parameningeal
Raney et al. (2013)	O,F	RMS	24	0	no	Orbit
Réguerre et al. (2012)	W,X,Y	RMS	59	14	no	Abdomen, Pelvis
Réguerre et al. (2012)	W,X,Y	RMS	22	9	no	Perineal / Perianal
Réguerre et al. (2012)	W,X,Y	RMS	9	2	no	GU - Non-BP
Réguerre et al. (2012)	W,X,Y	RMS	7	2	no	Body wall, Trunk
Rodeberg et al. (2010)	F,W,A,B,AF	RMS	322	22	no	GU - Bladder-Prostate
Rodeberg et al. (2011)	F	RMS	103	24	no	Extremity
Rodeberg et al. (2011)	F	RMS	143	13	no	Head and neck, non-parameningeal
Rodeberg et al. (2011)	F	RMS	92	11	no	GU - Bladder-Prostate
Rodeberg et al. (2011)	F	RMS	7	0	no	Visceral
Rodeberg et al. (2011)	F	RMS	205	36	no	Head and neck, parameningeal
Rodeberg et al. (2011)	F	RMS	127	14	no	Paratesticular
Rodeberg et al. (2011)	F	RMS	14	7	no	Perineal / Perianal
Rodeberg et al. (2011)	F	RMS	57	16	no	Retroperitoneal
Rodeberg et al. (2011)	F	RMS	37	2	no	Body wall, Trunk
Rodeberg et al. (2011)	F	RMS	30	0	no	GU - Non-BP
Rogers et al. (2017)	X,Y	RMS	159	11	no	Paratesticular
Rogers et al. (2020)	G	RMS	237	28	no	Paratesticular
Rogers et al. (2022)	Y,C,G	RMS	50	23	no	Perineal / Perianal
Routh et al. (2021)	H,G,AW,AU	RMS	279	27	no	Paratesticular
Ruymann et al. (1985)	Q,P	RMS	10	1	no	Biliary tract / Liver
Saenz et al. (1997)	U	RMS	15	2	no	Thorax
Seitz et al. (2011)	AG	RMS	63	16	no	GU - Bladder-Prostate
Seitz et al. (2016)	AE,AF,AG,AH	RMS	147	16	no	Paratesticular
Siddiqui et al. (2019)	AP	RMS	157	20	no	Head and neck, parameningeal
Sobieraj et al. (2023)	AAW	RMS	10	2	no	GU - Non-BP
Sparber-Sauer et al. (2021)	AD,AE,AF,AG,AH,AI	RMS	67	3	no	GU - Non-BP
Sparber-Sauer et al. (2024)	AG,AH,AI	RMS	395	102	no	Head and neck, parameningeal
Spunt et al. (2000)	Q,P,O,N,F	RMS	25	4	no	Biliary tract / Liver
Stein et al. (2013)	AAX	RMS	25	1	no	GU - Bladder-Prostate
Tagarelli et al. (2012)	AAY	RMS	1	0	no	Visceral
Tang et al. (2018)	R	RMS	102	0	no	Orbit
Urla et al. (2019)	AG,AH,AI	RMS	17	2	no	Biliary tract / Liver
van Scheltinga et al. (2020)	G	RMS	162	47	no	Extremity
van Scheltinga et al. (2022)	G	RMS	109	37	no	Extremity
Wagner et al. (2016)	BD	RMS	3	3	no	Head and neck, NS
Wagner et al. (2016)	BD	RMS	5	1	no	Extremity
Walterhouse et al. (2001)	Q,P,O,F	RMS	32	5	no	Head and neck, non-parameningeal
Walterhouse et al. (2001)	Q,P,O,F	RMS	30	6	no	Head and neck, parameningeal
Walterhouse et al. (2011)	H,G	RMS	41	2	no	GU - Non-BP
Welmart et al. (2021)	Y,G	RMS	59	20	no	Extremity
Wiener et al. (1994)	O	RMS	121	20	no	Paratesticular
Zhang et al. (2024)	BE	RMS	21	10	no	Head and neck, non-parameningeal
Zin et al. (2014)	C,G	RMS	2	1	no	Head and neck, parameningeal
Zin et al. (2014)	C,G	RMS	2	0	no	Extremity
