# Supplementary material for: Prevalence of locoregional and distant lymph node metastases in children and adolescents/young adults with soft tissue sarcomas: a Bayesian meta-analysis of proportions
Source: eClinicalMedicine. 2025 Aug 7;87:103390. doi: 10.1016/j.eclinm.2025.103390 (PMC12355419; doi:10.1016/j.eclinm.2025.103390)
Supplement: Trend RMS Histology [file mmc30.csv]

Author	Total	Events	Serious Risk of Bias	Histology	Publication year	Start	End	Midstudy period
Ben-Arush et al. (2022)	1294	143	no	Embryonal	2022	2005	2016	2010,5
Brady et al. (2020)	111	28	no	Embryonal	2020	1998	2013	2005,5
Brady et al. (2020)	54	22	no	Alveolar	2020	1998	2013	2005,5
Brady et al. (2020)	7	1	no	Leiomyomatous / Spindle cell	2020	1998	2013	2005,5
Brady et al. (2020)	4	2	no	Mixed-type	2020	1998	2013	2005,5
Breneman et al. (2013)	342	17	no	Embryonal	2013	1997	2004	2000,5
Cotter et al. (2011)	7	1	no	Embryonal	2011	2002	2008	2005
D’Angelo et al. (2010)	7	6	no	Alveolar	2010	1988	2008	1998
Dantonello et al. (2008)	99	38	no	Alveolar	2008	1980	2003	1991,5
Dantonello et al. (2018)	4	0	no	Mixed-type	2018	1990	2013	2001,5
Dantonello et al. (2018)	3	1	no	Embryonal	2018	1990	2013	2001,5
De Corti et al. (2006)	4	1	no	Alveolar	2006	2002	2007	2004,5
De Corti et al. (2006)	1	0	no	Embryonal	2006	2002	2007	2004,5
El-Gohary et al. (2020)	6	3	no	Embryonal	2020	2018	2019	2018,5
Elmanzalawy et al. (2019)	12	7	no	Alveolar	2019	2007	2017	2012
Elmanzalawy et al. (2019)	8	2	no	Embryonal	2019	2007	2017	2012
Emir et al. (2016)	7	1	no	Embryonal	2016	2004	2014	2009
Emir et al. (2016)	1	0	no	Alveolar	2016	2004	2014	2009
Fei-Zhang et al. (2023)	147	98	no	Alveolar	2023	2004	2018	2011
Fei-Zhang et al. (2023)	74	25	no	Embryonal	2023	2004	2018	2011
Fei-Zhang et al. (2023)	10	1	no	Leiomyomatous / Spindle cell	2023	2004	2018	2011
Fei-Zhang et al. (2023)	5	1	no	Mixed-type	2023	2004	2018	2011
Fuchs et al. (2014)	8	2	no	Embryonal	2014	1986	2008	1997
Fuchs et al. (2014)	24	14	no	Alveolar	2014	1986	2008	1997
Hays et al. (1982)	64	16	no	Embryonal	1982	1972	1977	1974,5
Koivusalo et al. (2019)	2	2	yes	Alveolar	2019	2014	2017	2015,5
Koivusalo et al. (2019)	1	0	yes	Embryonal	2019	2014	2017	2015,5
Komasara et al. (2016)	3	0	no	Botryoid	2016	1992	2014	2003
Komasara et al. (2016)	3	2	no	Embryonal	2016	1992	2014	2003
Lawrence et al. (1987)	155	23	no	Alveolar	1987	1972	1984	1978
Lawrence et al. (1987)	276	45	no	Embryonal	1987	1972	1984	1978
Lawrence et al. (1987)	28	4	no	Botryoid	1987	1972	1984	1978
Ludmir et al. (2018)	14	6	no	Alveolar	2018	2006	2014	2010
Machavoine et al. (2022)	48	17	no	Alveolar	2022	2005	2016	2010,5
Mandell et al. (1990)	13	2	no	Embryonal	1990	1970	1987	1978,5
Mandell et al. (1990)	14	11	no	Alveolar	1990	1970	1987	1978,5
Metts et al. (2023)	27	1	no	Alveolar	2023	1997	2013	2005
Metts et al. (2023)	169	0	no	Embryonal	2023	1997	2013	2005
Metts et al. (2023)	14	0	no	Leiomyomatous / Spindle cell	2023	1997	2013	2005
Meza et al. (2006)	370	86	no	Alveolar	2006	1984	1997	1990,5
Meza et al. (2006)	888	70	no	Embryonal	2006	1984	1997	1990,5
Perruccio et al. (2018)	2	0	no	Alveolar	2018	1979	2004	1991,5
Perruccio et al. (2018)	7	1	no	Embryonal	2018	1979	2004	1991,5
Perruccio et al. (2018)	1	0	no	Botryoid	2018	1979	2004	1991,5
Pondrom et al. (2020)	26	3	no	Embryonal	2020	-	2019	-
Pondrom et al. (2020)	1	0	no	Alveolar	2020	-	2019	-
Pondrom et al. (2020)	1	0	no	Leiomyomatous / Spindle cell	2020	-	2019	-
Raney et al. (1988)	68	1	no	Embryonal	1988	1972	1978	1975
Raney et al. (1988)	41	1	no	Alveolar	1988	1972	1978	1975
Raney et al. (2008)	4	0	no	Undifferentiated sarcoma	2008	1972	2005	1988,5
Raney et al. (2008)	6	1	no	Embryonal	2008	1972	2005	1988,5
Raney et al. (2012)	21	4	no	Embryonal	2012	1984	1997	1990,5
Raney et al. (2012)	22	9	no	Alveolar	2012	1984	1997	1990,5
Raney et al. (2012)	2	1	no	Botryoid	2012	1984	1997	1990,5
Raney et al. (2013)	19	0	no	Embryonal	2013	1984	1997	1990,5
Raney et al. (2013)	1	0	no	Botryoid	2013	1984	1997	1990,5
Raney et al. (2013)	1	0	no	Alveolar	2013	1984	1997	1990,5
Raney et al. (2013)	1	0	no	Undifferentiated sarcoma	2013	1984	1997	1990,5
Rodeberg et al. (2011)	204	56	no	Alveolar	2011	1991	1997	1994
Rodeberg et al. (2011)	595	54	no	Embryonal	2011	1991	1997	1994
Rodeberg et al. (2011)	44	13	no	Undifferentiated sarcoma	2011	1991	1997	1994
Ruymann et al. (1984)	15	8	no	Alveolar	1984	1972	1977	1974,5
Ruymann et al. (1984)	12	5	no	Embryonal	1984	1972	1977	1974,5
Ruymann et al. (1984)	3	1	no	Undifferentiated sarcoma	1984	1972	1977	1974,5
Ruymann et al. (1985)	6	1	no	Embryonal	1985	1972	1983	1977,5
Ruymann et al. (1985)	4	0	no	Botryoid	1985	1972	1983	1977,5
Saenz et al. (1997)	9	2	no	Embryonal	1997	1972	1996	1984
Saenz et al. (1997)	6	0	no	Alveolar	1997	1972	1996	1984
Seitz et al. (2011)	63	16	no	Embryonal	2011	1996	2002	1999
Seitz et al. (2016)	147	16	no	Embryonal	2016	1986	2008	1997
Sobieraj et al. (2023)	10	2	no	Embryonal	2023	2009	2022	2015,5
Spunt et al. (2000)	11	2	no	Botryoid	2000	1972	1998	1985
Spunt et al. (2000)	13	2	no	Embryonal	2000	1972	1998	1985
Talenti et al. (2021)	39	7	no	Embryonal	2021	2010	2020	2015
Talenti et al. (2021)	13	3	no	Alveolar	2021	2010	2020	2015
Tang et al. (2018)	102	0	no	Embryonal	2018	1988	2012	2000
Zhang et al. (2023)	277	116	no	Alveolar	2023	2000	2018	2009
Zin et al. (2014)	5	2	no	Alveolar	2014	1996	2013	2004,5
